# Supplementary material for: 9-(3-Fluoro­phen­oxy­carbon­yl)-10-methyl­acridinium trifluoro­methane­sulfonate monohydrate
Source: Acta Crystallogr Sect E Struct Rep Online. 2012 Feb 4;68(Pt 3):o625–6. doi: 10.1107/S1600536812003054 (PMC3295421; doi:10.1107/S1600536812003054)
Supplement: Supplementary file 1 [file e-68-0o625-sup1.cif]

##############################################################################
#                                                                            #
# This CIF contains the data in a paper accepted for publication in          #
# Acta Crystallographica Section E. It conforms to the requirements of       #
# Notes for Authors for Acta Crystallographica Section E, and has been       #
# peer reviewed under the auspices of the IUCr Commission on Journals.       #
#                                                                            #
# Full details of the Crystallographic Information File format               #
# are given in the paper "The Crystallographic Information File (CIF):       #
# a New Standard Archive File for Crystallography" by S. R. Hall, F. H.      #
# Allen and I. D. Brown [Acta Cryst. (1991), A47, 655-685].                  #
#                                                                            #
# The current version of the core CIF dictionary is obtainable from          #
# ftp://ftp.iucr.org/pub/cif_core.dic.                                       #
#                                                                            #
# Software is freely available for graphical display of the structure(s)     #
# in this CIF. For information consult the CIF software page                 #
# http://www.iucr.org/resources/cif/software.                                #
#                                                                            #
# This file may be used for bona fide research purposes within the           #
# scientific community so long as proper attribution is given to the journal # 
# article from which it was obtained.                                        #
#                                                                            #
##############################################################################
data_global
_audit_creation_method     'from SHELXL97 CIF and IUCr SHELXL97-template'
_journal_date_recd_electronic     2012-01-19
_journal_date_accepted     2012-01-24
_journal_name_full     'Acta Crystallographica, Section E'
_journal_year     2012
_journal_volume     68
_journal_issue      3
_journal_page_first     o625
_journal_page_last     o626
_journal_paper_category     QO
_journal_paper_doi     10.1107/S1600536812003054
_journal_coeditor_code     XU5452
_publ_contact_author_name     'Professor Jerzy B\/la\.zejowski'
_publ_contact_author_address
;
Faculty of Chemistry
University of Gda\'nsk
J. Sobieskiego 18
80-952 Gda\'nsk
Poland
;
_publ_contact_author_email     bla@chem.univ.gda.pl
_publ_contact_author_fax     '+48 58 523 53 57'
_publ_contact_author_phone     '+48 58 523 53 31'
_publ_section_title
;
9-(3-Fluorophenoxycarbonyl)-10-methylacridinium trifluoromethanesulfonate
monohydrate
;
loop_
    _publ_author_name
    _publ_author_address
    'Damian Trzybi\'nski'
;
Faculty of Chemistry
University of Gda\'nsk
J. Sobieskiego 18
80-952 Gda\'nsk
Poland
;
    'Agnieszka O\.z\'og'
;
Faculty of Chemistry
University of Gda\'nsk
J. Sobieskiego 18
80-952 Gda\'nsk
Poland
;
    'Karol Krzymi\'nski'
;
Faculty of Chemistry
University of Gda\'nsk
J. Sobieskiego 18
80-952 Gda\'nsk
Poland
;
    'Jerzy B\/la\.zejowski'
;
Faculty of Chemistry
University of Gda\'nsk
J. Sobieskiego 18
80-952 Gda\'nsk
Poland
;
data_I
_chemical_name_systematic
;
9-(3-Fluorophenoxycarbonyl)-10-methylacridinium trifluoromethanesulfonate
monohydrate
;
_chemical_formula_moiety     'C21 H15 F N O2 +, C F3 O3 S -, H2 O'
_chemical_formula_sum     'C22 H17 F4 N O6 S'
_chemical_formula_iupac     'C21 H15 F N O2 + , C F3 O3 S - , H2 O'
_chemical_formula_weight     499.44
_symmetry_cell_setting     triclinic
_symmetry_space_group_name_H-M     'P -1'
_symmetry_space_group_name_Hall     '-P 1'
loop_
    _symmetry_equiv_pos_as_xyz
    'x, y, z'
    '-x, -y, -z'
_cell_length_a     9.5144(10)
_cell_length_b     11.5654(11)
_cell_length_c     11.9680(12)
_cell_angle_alpha     109.975(9)
_cell_angle_beta     97.838(8)
_cell_angle_gamma     113.197(9)
_cell_volume     1080.3(2)
_cell_formula_units_Z     2
_cell_measurement_reflns_used     2551
_cell_measurement_theta_min     3.1265
_cell_measurement_theta_max     29.0311
_cell_measurement_temperature     295(2)
_exptl_crystal_description     prism
_exptl_crystal_colour     'light yellow'
_exptl_crystal_size_max     0.40
_exptl_crystal_size_mid     0.15
_exptl_crystal_size_min     0.10
_exptl_crystal_density_diffrn     1.535
_exptl_crystal_density_meas     ?
_exptl_crystal_density_method     'not measured'
_exptl_crystal_F_000     512
_exptl_absorpt_coefficient_mu     0.225
_exptl_absorpt_correction_type     none
_exptl_special_details
;
;
_diffrn_ambient_temperature     295(2)
_diffrn_radiation_type     MoK\a
_diffrn_radiation_wavelength     0.71073
_diffrn_radiation_source     'Enhanced (Mo) X-ray Source'
_diffrn_radiation_monochromator     graphite
_diffrn_measurement_device_type     'Oxford Gemini R Ultra Ruby CCD'
_diffrn_measurement_method     \w
_diffrn_detector_area_resol_mean     10.4002
_diffrn_reflns_number     9148
_diffrn_reflns_av_R_equivalents     0.0497
_diffrn_reflns_av_sigmaI/netI     0.0820
_diffrn_reflns_theta_min     3.14
_diffrn_reflns_theta_max     25.05
_diffrn_reflns_theta_full     25.05
_diffrn_measured_fraction_theta_max     0.987
_diffrn_measured_fraction_theta_full     0.987
_diffrn_reflns_limit_h_min     -11
_diffrn_reflns_limit_h_max     11
_diffrn_reflns_limit_k_min     -13
_diffrn_reflns_limit_k_max     13
_diffrn_reflns_limit_l_min     -13
_diffrn_reflns_limit_l_max     14
_diffrn_standards_number     ?
_diffrn_standards_interval_count     ?
_diffrn_standards_interval_time     ?
_diffrn_standards_decay_%     ?
_reflns_number_total     3769
_reflns_number_gt     1647
_reflns_threshold_expression     I>2\s(I)
_refine_ls_structure_factor_coef     Fsqd
_refine_ls_matrix_type     full
_refine_ls_R_factor_all     0.1262
_refine_ls_R_factor_gt     0.0507
_refine_ls_wR_factor_gt     0.1117
_refine_ls_wR_factor_ref     0.1286
_refine_ls_goodness_of_fit_ref     0.806
_refine_ls_restrained_S_all     0.806
_refine_ls_number_reflns     3769
_refine_ls_number_parameters     314
_refine_ls_number_restraints     3
_refine_ls_hydrogen_treatment     mixed
_refine_ls_weighting_scheme     calc
_refine_ls_weighting_details
       'calc w = 1/[\s^2^(Fo^2^)+(0.0706P)^2^+0.0000P] where P=(Fo^2^+2Fc^2^)/3'
_atom_sites_solution_hydrogens     geom
_atom_sites_solution_primary     direct
_atom_sites_solution_secondary     difmap
_refine_ls_shift/su_max     0.003
_refine_ls_shift/su_mean     0.000
_refine_diff_density_max     0.270
_refine_diff_density_min     -0.279
_refine_ls_extinction_method     none
_refine_ls_extinction_coef     ?
loop_
    _atom_type_symbol
    _atom_type_description
    _atom_type_scat_dispersion_real
    _atom_type_scat_dispersion_imag
    _atom_type_scat_source
    'C' 'C' 0.0033 0.0016
                         'International Tables Vol C Tables 4.2.6.8 and 6.1.1.4'
    'H' 'H' 0.0000 0.0000
                         'International Tables Vol C Tables 4.2.6.8 and 6.1.1.4'
    'F' 'F' 0.0171 0.0103
                         'International Tables Vol C Tables 4.2.6.8 and 6.1.1.4'
    'N' 'N' 0.0061 0.0033
                         'International Tables Vol C Tables 4.2.6.8 and 6.1.1.4'
    'O' 'O' 0.0106 0.0060
                         'International Tables Vol C Tables 4.2.6.8 and 6.1.1.4'
    'S' 'S' 0.1246 0.1234
                         'International Tables Vol C Tables 4.2.6.8 and 6.1.1.4'
_computing_data_collection     'CrysAlis CCD (Oxford Diffraction, 2008)'
_computing_cell_refinement     'CrysAlis RED (Oxford Diffraction, 2008)'
_computing_data_reduction     'CrysAlis RED (Oxford Diffraction, 2008)'
_computing_structure_solution     'SHELXS97 (Sheldrick, 2008)'
_computing_structure_refinement     'SHELXL97 (Sheldrick, 2008)'
_computing_molecular_graphics     'ORTEP-3 (Farrugia, 1997)'
_computing_publication_material
;
SHELXL97 (Sheldrick, 2008) and PLATON (Spek, 2009)
;
loop_
    _atom_site_type_symbol
    _atom_site_label
    _atom_site_fract_x
    _atom_site_fract_y
    _atom_site_fract_z
    _atom_site_U_iso_or_equiv
    _atom_site_adp_type
    _atom_site_calc_flag
    _atom_site_refinement_flags
    _atom_site_occupancy
    _atom_site_symmetry_multiplicity
    _atom_site_disorder_assembly
    _atom_site_disorder_group
    C C1 0.6064(4) 0.6768(4) 0.3644(3) 0.0694(10) Uani d . 1 1 . .
    H H1 0.5226 0.6930 0.3842 0.083 Uiso calc R 1 1 . .
    O O1W 0.2866(5) 0.6414(4) 0.4672(4) 0.1503(14) Uani d D 1 1 . .
    H H1W 0.229(7) 0.553(3) 0.420(5) 0.225 Uiso d D 1 1 . .
    H H2W 0.258(8) 0.655(6) 0.535(4) 0.225 Uiso d D 1 1 . .
    C C2 0.6940(5) 0.6521(4) 0.4419(3) 0.0774(11) Uani d . 1 1 . .
    H H2 0.6694 0.6494 0.5139 0.093 Uiso calc R 1 1 . .
    C C3 0.8221(5) 0.6303(4) 0.4147(4) 0.0780(11) Uani d . 1 1 . .
    H H3 0.8836 0.6155 0.4703 0.094 Uiso calc R 1 1 . .
    C C4 0.8587(4) 0.6302(4) 0.3100(3) 0.0669(9) Uani d . 1 1 . .
    H H4 0.9441 0.6147 0.2938 0.080 Uiso calc R 1 1 . .
    C C5 0.7416(4) 0.6647(3) -0.0808(3) 0.0610(9) Uani d . 1 1 . .
    H H5 0.8279 0.6514 -0.0982 0.073 Uiso calc R 1 1 . .
    C C6 0.6469(5) 0.6792(4) -0.1633(3) 0.0701(10) Uani d . 1 1 . .
    H H6 0.6688 0.6748 -0.2376 0.084 Uiso calc R 1 1 . .
    C C7 0.5172(4) 0.7005(4) -0.1417(3) 0.0712(10) Uani d . 1 1 . .
    H H7 0.4535 0.7095 -0.2011 0.085 Uiso calc R 1 1 . .
    C C8 0.4848(4) 0.7081(3) -0.0346(3) 0.0619(9) Uani d . 1 1 . .
    H H8 0.3984 0.7228 -0.0200 0.074 Uiso calc R 1 1 . .
    C C9 0.5504(4) 0.7021(3) 0.1689(3) 0.0519(8) Uani d . 1 1 . .
    N N10 0.8010(3) 0.6524(3) 0.1173(2) 0.0524(7) Uani d . 1 1 . .
    C C11 0.6393(4) 0.6788(3) 0.2530(3) 0.0539(8) Uani d . 1 1 . .
    C C12 0.7684(4) 0.6534(3) 0.2251(3) 0.0521(8) Uani d . 1 1 . .
    C C13 0.5797(3) 0.6941(3) 0.0564(3) 0.0502(8) Uani d . 1 1 . .
    C C14 0.7103(4) 0.6698(3) 0.0315(3) 0.0501(8) Uani d . 1 1 . .
    C C15 0.4158(5) 0.7316(4) 0.1978(3) 0.0609(9) Uani d . 1 1 . .
    O O16 0.4730(3) 0.8678(2) 0.2685(2) 0.0703(7) Uani d . 1 1 . .
    O O17 0.2782(3) 0.6459(3) 0.1585(3) 0.0872(8) Uani d . 1 1 . .
    C C18 0.3576(4) 0.9124(3) 0.2952(3) 0.0613(9) Uani d . 1 1 . .
    C C19 0.3045(4) 0.9060(4) 0.3932(3) 0.0672(9) Uani d . 1 1 . .
    H H19 0.3389 0.8693 0.4426 0.081 Uiso calc R 1 1 . .
    C C20 0.1975(4) 0.9564(4) 0.4164(4) 0.0749(10) Uani d . 1 1 . .
    C C21 0.1428(5) 1.0080(4) 0.3448(4) 0.0842(12) Uani d . 1 1 . .
    H H21 0.0687 1.0395 0.3624 0.101 Uiso calc R 1 1 . .
    C C22 0.1981(5) 1.0130(4) 0.2468(4) 0.0915(13) Uani d . 1 1 . .
    H H22 0.1613 1.0478 0.1966 0.110 Uiso calc R 1 1 . .
    C C23 0.3089(5) 0.9664(4) 0.2211(4) 0.0816(11) Uani d . 1 1 . .
    H H23 0.3492 0.9716 0.1554 0.098 Uiso calc R 1 1 . .
    F F24 0.1452(3) 0.9541(3) 0.5144(2) 0.1166(9) Uani d . 1 1 . .
    C C25 0.9405(4) 0.6317(4) 0.0943(3) 0.0695(10) Uani d . 1 1 . .
    H H25A 0.9560 0.6413 0.0197 0.104 Uiso calc R 1 1 . .
    H H25B 0.9204 0.5401 0.0843 0.104 Uiso calc R 1 1 . .
    H H25C 1.0355 0.7005 0.1642 0.104 Uiso calc R 1 1 . .
    S S26 0.08915(12) 0.70895(10) 0.76540(9) 0.0699(3) Uani d . 1 1 . .
    O O27 0.1099(3) 0.6733(3) 0.8669(2) 0.0903(8) Uani d . 1 1 . .
    O O28 0.1777(3) 0.6826(3) 0.6828(2) 0.1036(9) Uani d . 1 1 . .
    O O29 -0.0729(3) 0.6712(3) 0.7054(2) 0.0931(8) Uani d . 1 1 . .
    C C30 0.1857(6) 0.8973(5) 0.8431(4) 0.0860(12) Uani d . 1 1 . .
    F F31 0.1788(4) 0.9507(3) 0.7638(3) 0.1385(10) Uani d . 1 1 . .
    F F32 0.3375(3) 0.9479(3) 0.9058(3) 0.1292(9) Uani d . 1 1 . .
    F F33 0.1148(4) 0.9392(3) 0.9240(3) 0.1307(10) Uani d . 1 1 . .
loop_
    _atom_site_aniso_label
    _atom_site_aniso_U_11
    _atom_site_aniso_U_22
    _atom_site_aniso_U_33
    _atom_site_aniso_U_12
    _atom_site_aniso_U_13
    _atom_site_aniso_U_23
    C1 0.066(3) 0.071(3) 0.065(2) 0.030(2) 0.023(2) 0.025(2)
    O1W 0.182(4) 0.113(3) 0.147(3) 0.046(3) 0.105(3) 0.056(3)
    C2 0.093(3) 0.077(3) 0.058(2) 0.037(3) 0.021(2) 0.029(2)
    C3 0.084(3) 0.074(3) 0.070(3) 0.039(2) 0.009(2) 0.030(2)
    C4 0.062(2) 0.070(3) 0.068(2) 0.034(2) 0.015(2) 0.028(2)
    C5 0.056(2) 0.059(2) 0.063(2) 0.023(2) 0.021(2) 0.0251(19)
    C6 0.075(3) 0.069(3) 0.066(2) 0.029(2) 0.024(2) 0.034(2)
    C7 0.069(3) 0.073(3) 0.074(3) 0.033(2) 0.013(2) 0.039(2)
    C8 0.054(2) 0.063(2) 0.073(2) 0.030(2) 0.018(2) 0.031(2)
    C9 0.0383(19) 0.041(2) 0.063(2) 0.0149(17) 0.0100(18) 0.0155(17)
    N10 0.0393(16) 0.0494(17) 0.0600(17) 0.0198(14) 0.0128(14) 0.0170(14)
    C11 0.049(2) 0.047(2) 0.055(2) 0.0186(18) 0.0146(18) 0.0156(17)
    C12 0.046(2) 0.047(2) 0.053(2) 0.0194(18) 0.0093(17) 0.0160(17)
    C13 0.0399(19) 0.046(2) 0.058(2) 0.0177(17) 0.0096(17) 0.0199(17)
    C14 0.0427(19) 0.043(2) 0.057(2) 0.0176(17) 0.0115(17) 0.0187(17)
    C15 0.052(2) 0.062(3) 0.069(2) 0.029(2) 0.019(2) 0.026(2)
    O16 0.0491(15) 0.0527(17) 0.0950(18) 0.0241(14) 0.0246(14) 0.0159(14)
    O17 0.0458(17) 0.0675(18) 0.120(2) 0.0229(16) 0.0242(16) 0.0149(16)
    C18 0.047(2) 0.050(2) 0.075(2) 0.0228(19) 0.019(2) 0.0160(19)
    C19 0.053(2) 0.062(2) 0.070(2) 0.023(2) 0.017(2) 0.017(2)
    C20 0.063(2) 0.078(3) 0.067(3) 0.029(2) 0.029(2) 0.015(2)
    C21 0.076(3) 0.075(3) 0.101(3) 0.047(3) 0.030(3) 0.024(3)
    C22 0.088(3) 0.091(3) 0.115(4) 0.054(3) 0.042(3) 0.049(3)
    C23 0.084(3) 0.079(3) 0.099(3) 0.043(3) 0.050(3) 0.044(3)
    F24 0.1057(19) 0.148(2) 0.0961(18) 0.0634(18) 0.0560(16) 0.0400(16)
    C25 0.053(2) 0.084(3) 0.077(2) 0.042(2) 0.023(2) 0.029(2)
    S26 0.0717(7) 0.0774(7) 0.0647(6) 0.0376(6) 0.0255(6) 0.0312(5)
    O27 0.104(2) 0.111(2) 0.0891(19) 0.0613(19) 0.0385(17) 0.0646(18)
    O28 0.124(2) 0.117(2) 0.099(2) 0.073(2) 0.067(2) 0.0466(18)
    O29 0.0619(18) 0.116(2) 0.0755(18) 0.0298(17) 0.0063(14) 0.0341(17)
    C30 0.084(3) 0.096(3) 0.093(3) 0.050(3) 0.028(3) 0.048(3)
    F31 0.149(3) 0.122(2) 0.169(3) 0.059(2) 0.039(2) 0.101(2)
    F32 0.0778(19) 0.102(2) 0.152(2) 0.0157(16) -0.0044(17) 0.0420(18)
    F33 0.152(3) 0.104(2) 0.129(2) 0.077(2) 0.047(2) 0.0220(17)
_geom_special_details
;
 All esds (except the esd in the dihedral angle between two l.s. planes)
 are estimated using the full covariance matrix.  The cell esds are taken
 into account individually in the estimation of esds in distances, angles
 and torsion angles; correlations between esds in cell parameters are only
 used when they are defined by crystal symmetry.  An approximate (isotropic)
 treatment of cell esds is used for estimating esds involving l.s. planes.
;
loop_
    _geom_bond_atom_site_label_1
    _geom_bond_atom_site_label_2
    _geom_bond_site_symmetry_2
    _geom_bond_distance
    _geom_bond_publ_flag
    C1 C2 . 1.340(4) ?
    C1 C11 . 1.416(4) ?
    C1 H1 . 0.9300 ?
    O1W H1W . 0.86(2) ?
    O1W H2W . 0.874(19) ?
    C2 C3 . 1.396(5) ?
    C2 H2 . 0.9300 ?
    C3 C4 . 1.345(4) ?
    C3 H3 . 0.9300 ?
    C4 C12 . 1.404(4) ?
    C4 H4 . 0.9300 ?
    C5 C6 . 1.343(4) ?
    C5 C14 . 1.404(4) ?
    C5 H5 . 0.9300 ?
    C6 C7 . 1.390(4) ?
    C6 H6 . 0.9300 ?
    C7 C8 . 1.342(4) ?
    C7 H7 . 0.9300 ?
    C8 C13 . 1.412(4) ?
    C8 H8 . 0.9300 ?
    C9 C13 . 1.391(4) ?
    C9 C11 . 1.391(4) ?
    C9 C15 . 1.504(4) ?
    N10 C12 . 1.365(4) ?
    N10 C14 . 1.369(4) ?
    N10 C25 . 1.484(3) ?
    C11 C12 . 1.427(4) ?
    C13 C14 . 1.425(4) ?
    C15 O17 . 1.187(4) ?
    C15 O16 . 1.335(4) ?
    O16 C18 . 1.415(3) ?
    C18 C19 . 1.352(4) ?
    C18 C23 . 1.373(5) ?
    C19 C20 . 1.375(4) ?
    C19 H19 . 0.9300 ?
    C20 F24 . 1.339(4) ?
    C20 C21 . 1.354(5) ?
    C21 C22 . 1.359(5) ?
    C21 H21 . 0.9300 ?
    C22 C23 . 1.385(5) ?
    C22 H22 . 0.9300 ?
    C23 H23 . 0.9300 ?
    C25 H25A . 0.9600 ?
    C25 H25B . 0.9600 ?
    C25 H25C . 0.9600 ?
    S26 O28 . 1.415(2) ?
    S26 O27 . 1.423(2) ?
    S26 O29 . 1.427(2) ?
    S26 C30 . 1.806(5) ?
    C30 F31 . 1.304(4) ?
    C30 F32 . 1.315(4) ?
    C30 F33 . 1.320(4) ?
loop_
    _geom_angle_atom_site_label_1
    _geom_angle_atom_site_label_2
    _geom_angle_atom_site_label_3
    _geom_angle_site_symmetry_1
    _geom_angle_site_symmetry_3
    _geom_angle
    _geom_angle_publ_flag
    C2 C1 C11 . . 121.1(3) ?
    C2 C1 H1 . . 119.4 ?
    C11 C1 H1 . . 119.4 ?
    H1W O1W H2W . . 105(3) ?
    C1 C2 C3 . . 120.1(3) ?
    C1 C2 H2 . . 120.0 ?
    C3 C2 H2 . . 120.0 ?
    C4 C3 C2 . . 121.6(3) ?
    C4 C3 H3 . . 119.2 ?
    C2 C3 H3 . . 119.2 ?
    C3 C4 C12 . . 120.3(3) ?
    C3 C4 H4 . . 119.8 ?
    C12 C4 H4 . . 119.8 ?
    C6 C5 C14 . . 119.9(3) ?
    C6 C5 H5 . . 120.0 ?
    C14 C5 H5 . . 120.0 ?
    C5 C6 C7 . . 122.4(3) ?
    C5 C6 H6 . . 118.8 ?
    C7 C6 H6 . . 118.8 ?
    C8 C7 C6 . . 119.4(3) ?
    C8 C7 H7 . . 120.3 ?
    C6 C7 H7 . . 120.3 ?
    C7 C8 C13 . . 121.2(3) ?
    C7 C8 H8 . . 119.4 ?
    C13 C8 H8 . . 119.4 ?
    C13 C9 C11 . . 121.5(3) ?
    C13 C9 C15 . . 119.1(3) ?
    C11 C9 C15 . . 119.4(3) ?
    C12 N10 C14 . . 122.5(2) ?
    C12 N10 C25 . . 117.7(2) ?
    C14 N10 C25 . . 119.8(3) ?
    C9 C11 C1 . . 123.2(3) ?
    C9 C11 C12 . . 118.6(3) ?
    C1 C11 C12 . . 118.2(3) ?
    N10 C12 C4 . . 121.9(3) ?
    N10 C12 C11 . . 119.4(3) ?
    C4 C12 C11 . . 118.7(3) ?
    C9 C13 C8 . . 122.8(3) ?
    C9 C13 C14 . . 118.6(3) ?
    C8 C13 C14 . . 118.6(3) ?
    N10 C14 C5 . . 122.2(3) ?
    N10 C14 C13 . . 119.3(3) ?
    C5 C14 C13 . . 118.5(3) ?
    O17 C15 O16 . . 125.6(3) ?
    O17 C15 C9 . . 124.2(3) ?
    O16 C15 C9 . . 110.2(3) ?
    C15 O16 C18 . . 116.3(3) ?
    C19 C18 C23 . . 122.6(3) ?
    C19 C18 O16 . . 120.1(3) ?
    C23 C18 O16 . . 117.2(3) ?
    C18 C19 C20 . . 116.8(3) ?
    C18 C19 H19 . . 121.6 ?
    C20 C19 H19 . . 121.6 ?
    F24 C20 C21 . . 118.8(3) ?
    F24 C20 C19 . . 118.2(4) ?
    C21 C20 C19 . . 123.0(4) ?
    C20 C21 C22 . . 118.8(3) ?
    C20 C21 H21 . . 120.6 ?
    C22 C21 H21 . . 120.6 ?
    C21 C22 C23 . . 120.4(4) ?
    C21 C22 H22 . . 119.8 ?
    C23 C22 H22 . . 119.8 ?
    C18 C23 C22 . . 118.2(4) ?
    C18 C23 H23 . . 120.9 ?
    C22 C23 H23 . . 120.9 ?
    N10 C25 H25A . . 109.5 ?
    N10 C25 H25B . . 109.5 ?
    H25A C25 H25B . . 109.5 ?
    N10 C25 H25C . . 109.5 ?
    H25A C25 H25C . . 109.5 ?
    H25B C25 H25C . . 109.5 ?
    O28 S26 O27 . . 115.73(15) ?
    O28 S26 O29 . . 114.66(17) ?
    O27 S26 O29 . . 115.01(16) ?
    O28 S26 C30 . . 102.91(19) ?
    O27 S26 C30 . . 102.55(19) ?
    O29 S26 C30 . . 103.36(18) ?
    F31 C30 F32 . . 109.0(4) ?
    F31 C30 F33 . . 107.7(3) ?
    F32 C30 F33 . . 107.5(4) ?
    F31 C30 S26 . . 111.8(3) ?
    F32 C30 S26 . . 110.4(3) ?
    F33 C30 S26 . . 110.3(3) ?
loop_
    _geom_torsion_atom_site_label_1
    _geom_torsion_atom_site_label_2
    _geom_torsion_atom_site_label_3
    _geom_torsion_atom_site_label_4
    _geom_torsion_site_symmetry_1
    _geom_torsion_site_symmetry_2
    _geom_torsion_site_symmetry_3
    _geom_torsion_site_symmetry_4
    _geom_torsion
    _geom_torsion_publ_flag
    C11 C1 C2 C3 . . . . 1.2(6) ?
    C1 C2 C3 C4 . . . . -1.6(6) ?
    C2 C3 C4 C12 . . . . 0.5(6) ?
    C14 C5 C6 C7 . . . . 0.6(5) ?
    C5 C6 C7 C8 . . . . 0.4(5) ?
    C6 C7 C8 C13 . . . . -0.3(5) ?
    C13 C9 C11 C1 . . . . -175.7(3) ?
    C15 C9 C11 C1 . . . . 2.1(5) ?
    C13 C9 C11 C12 . . . . 3.3(5) ?
    C15 C9 C11 C12 . . . . -178.9(3) ?
    C2 C1 C11 C9 . . . . 179.1(3) ?
    C2 C1 C11 C12 . . . . 0.1(5) ?
    C14 N10 C12 C4 . . . . 177.5(3) ?
    C25 N10 C12 C4 . . . . -2.5(4) ?
    C14 N10 C12 C11 . . . . -2.5(4) ?
    C25 N10 C12 C11 . . . . 177.4(3) ?
    C3 C4 C12 N10 . . . . -179.2(3) ?
    C3 C4 C12 C11 . . . . 0.8(5) ?
    C9 C11 C12 N10 . . . . -0.1(4) ?
    C1 C11 C12 N10 . . . . 178.9(3) ?
    C9 C11 C12 C4 . . . . 179.8(3) ?
    C1 C11 C12 C4 . . . . -1.1(4) ?
    C11 C9 C13 C8 . . . . 175.7(3) ?
    C15 C9 C13 C8 . . . . -2.0(5) ?
    C11 C9 C13 C14 . . . . -3.9(4) ?
    C15 C9 C13 C14 . . . . 178.4(3) ?
    C7 C8 C13 C9 . . . . 179.6(3) ?
    C7 C8 C13 C14 . . . . -0.8(5) ?
    C12 N10 C14 C5 . . . . -178.2(3) ?
    C25 N10 C14 C5 . . . . 1.9(4) ?
    C12 N10 C14 C13 . . . . 2.0(4) ?
    C25 N10 C14 C13 . . . . -178.0(3) ?
    C6 C5 C14 N10 . . . . 178.5(3) ?
    C6 C5 C14 C13 . . . . -1.7(5) ?
    C9 C13 C14 N10 . . . . 1.2(4) ?
    C8 C13 C14 N10 . . . . -178.4(3) ?
    C9 C13 C14 C5 . . . . -178.6(3) ?
    C8 C13 C14 C5 . . . . 1.8(4) ?
    C13 C9 C15 O17 . . . . 81.3(5) ?
    C11 C9 C15 O17 . . . . -96.5(4) ?
    C13 C9 C15 O16 . . . . -95.9(3) ?
    C11 C9 C15 O16 . . . . 86.3(4) ?
    O17 C15 O16 C18 . . . . -1.8(5) ?
    C9 C15 O16 C18 . . . . 175.4(3) ?
    C15 O16 C18 C19 . . . . 85.5(4) ?
    C15 O16 C18 C23 . . . . -97.1(4) ?
    C23 C18 C19 C20 . . . . 0.1(5) ?
    O16 C18 C19 C20 . . . . 177.4(3) ?
    C18 C19 C20 F24 . . . . -178.7(3) ?
    C18 C19 C20 C21 . . . . 1.3(6) ?
    F24 C20 C21 C22 . . . . 178.7(3) ?
    C19 C20 C21 C22 . . . . -1.3(6) ?
    C20 C21 C22 C23 . . . . -0.2(6) ?
    C19 C18 C23 C22 . . . . -1.5(6) ?
    O16 C18 C23 C22 . . . . -178.9(3) ?
    C21 C22 C23 C18 . . . . 1.6(6) ?
    O28 S26 C30 F31 . . . . 59.7(3) ?
    O27 S26 C30 F31 . . . . -179.8(3) ?
    O29 S26 C30 F31 . . . . -60.0(3) ?
    O28 S26 C30 F32 . . . . -61.8(3) ?
    O27 S26 C30 F32 . . . . 58.7(3) ?
    O29 S26 C30 F32 . . . . 178.6(3) ?
    O28 S26 C30 F33 . . . . 179.5(3) ?
    O27 S26 C30 F33 . . . . -60.0(3) ?
    O29 S26 C30 F33 . . . . 59.8(3) ?
loop_
    _geom_hbond_atom_site_label_D
    _geom_hbond_atom_site_label_H
    _geom_hbond_atom_site_label_A
    _geom_hbond_site_symmetry_D
    _geom_hbond_site_symmetry_H
    _geom_hbond_site_symmetry_A
    _geom_hbond_distance_DH
    _geom_hbond_distance_HA
    _geom_hbond_distance_DA
    _geom_hbond_angle_DHA
    _geom_hbond_publ_flag
    O1W H1W O29 1_555 1_555 2_566 0.85(3) 2.24(3) 3.071(5) 172(4) y
    O1W H2W O28 1_555 1_555 1_555 0.89(3) 1.99(3) 2.873(5) 176(8) y
    C1 H1 O1W 1_555 1_555 1_555 0.93 2.51 3.365(7) 152 y
    C3 H3 O29 1_555 1_555 1_655 0.93 2.60 3.298(5) 133 y
    C19 H19 O1W 1_555 1_555 1_555 0.93 2.60 3.415(7) 145 y
    C25 H25A O27 1_555 1_555 1_654 0.96 2.53 3.424(5) 155 y
    C25 H25C Cg4 1_555 1_555 1_655 0.96 2.64 3.527(4) 154 y
_iucr_refine_instructions_details
;
TITL DT060910 in P-1
REM P-1 (#2 in standard setting)
CELL 0.71073   9.5144  11.5654  11.9680 109.9747  97.8377 113.1969
ZERR    2.00   0.0010   0.0011   0.0012   0.0087   0.0082   0.0092
LATT  1
SFAC C H F N O S
UNIT 44.00 34.00 8.00 2.00 12.00 2.00
L.S. 999
BOND $h
FMAP 2
PLAN 20
LIST 4
CONF
HTAB 2
WPDB -2
OMIT -2 50.1
OMIT 0 2 0
ACTA 50.1
DFIX 0.8500 O1W H1W O1W H2W
DFIX 1.3900 H1W H2W
WGHT    0.070600
FVAR       4.07938
C1    1    0.606419    0.676822    0.364442    11.00000    0.06618    0.07137 =
         0.06514    0.02539    0.02336    0.03028
AFIX  43
H1    2    0.522618    0.692986    0.384151    11.00000   -1.20000
AFIX   0
O1W   5    0.286623    0.641370    0.467185    11.00000    0.18220    0.11331 =
         0.14732    0.05554    0.10529    0.04617
H1W   2    0.229246    0.553249    0.419587    11.00000   -1.50000
H2W   2    0.258043    0.654531    0.535000    11.00000   -1.50000
C2    1    0.693989    0.652066    0.441922    11.00000    0.09286    0.07701 =
         0.05793    0.02870    0.02145    0.03746
AFIX  43
H2    2    0.669421    0.649392    0.513892    11.00000   -1.20000
AFIX   0
C3    1    0.822110    0.630274    0.414730    11.00000    0.08412    0.07447 =
         0.07004    0.02986    0.00907    0.03880
AFIX  43
H3    2    0.883626    0.615478    0.470318    11.00000   -1.20000
AFIX   0
C4    1    0.858667    0.630177    0.310005    11.00000    0.06243    0.07008 =
         0.06782    0.02827    0.01492    0.03409
AFIX  43
H4    2    0.944107    0.614667    0.293769    11.00000   -1.20000
AFIX   0
C5    1    0.741609    0.664737   -0.080832    11.00000    0.05639    0.05858 =
         0.06337    0.02509    0.02089    0.02346
AFIX  43
H5    2    0.827890    0.651409   -0.098156    11.00000   -1.20000
AFIX   0
C6    1    0.646881    0.679184   -0.163296    11.00000    0.07502    0.06869 =
         0.06647    0.03405    0.02371    0.02935
AFIX  43
H6    2    0.668833    0.674751   -0.237596    11.00000   -1.20000
AFIX   0
C7    1    0.517219    0.700521   -0.141743    11.00000    0.06936    0.07265 =
         0.07431    0.03890    0.01264    0.03339
AFIX  43
H7    2    0.453499    0.709477   -0.201081    11.00000   -1.20000
AFIX   0
C8    1    0.484815    0.708081   -0.034569    11.00000    0.05378    0.06308 =
         0.07252    0.03098    0.01766    0.03045
AFIX  43
H8    2    0.398390    0.722804   -0.019957    11.00000   -1.20000
AFIX   0
C9    1    0.550439    0.702104    0.168863    11.00000    0.03833    0.04135 =
         0.06312    0.01551    0.01005    0.01491
N10   4    0.800953    0.652419    0.117292    11.00000    0.03927    0.04935 =
         0.06004    0.01702    0.01284    0.01981
C11   1    0.639320    0.678789    0.253029    11.00000    0.04903    0.04706 =
         0.05453    0.01558    0.01458    0.01862
C12   1    0.768416    0.653385    0.225104    11.00000    0.04612    0.04716 =
         0.05268    0.01602    0.00930    0.01943
C13   1    0.579659    0.694070    0.056430    11.00000    0.03993    0.04554 =
         0.05811    0.01995    0.00956    0.01773
C14   1    0.710308    0.669766    0.031535    11.00000    0.04266    0.04328 =
         0.05690    0.01865    0.01149    0.01756
C15   1    0.415768    0.731571    0.197765    11.00000    0.05151    0.06231 =
         0.06899    0.02600    0.01851    0.02914
O16   5    0.472960    0.867808    0.268529    11.00000    0.04911    0.05272 =
         0.09496    0.01595    0.02464    0.02406
O17   5    0.278206    0.645858    0.158505    11.00000    0.04584    0.06751 =
         0.11950    0.01493    0.02421    0.02290
C18   1    0.357554    0.912359    0.295183    11.00000    0.04731    0.05042 =
         0.07538    0.01596    0.01944    0.02278
C19   1    0.304546    0.905991    0.393202    11.00000    0.05327    0.06203 =
         0.06978    0.01726    0.01656    0.02263
AFIX  43
H19   2    0.338890    0.869266    0.442600    11.00000   -1.20000
AFIX   0
C20   1    0.197451    0.956392    0.416378    11.00000    0.06254    0.07848 =
         0.06667    0.01494    0.02902    0.02886
C21   1    0.142794    1.008008    0.344788    11.00000    0.07551    0.07544 =
         0.10124    0.02420    0.02953    0.04684
AFIX  43
H21   2    0.068688    1.039527    0.362389    11.00000   -1.20000
AFIX   0
C22   1    0.198095    1.012956    0.246783    11.00000    0.08842    0.09088 =
         0.11464    0.04866    0.04222    0.05357
AFIX  43
H22   2    0.161320    1.047841    0.196629    11.00000   -1.20000
AFIX   0
C23   1    0.308870    0.966383    0.221107    11.00000    0.08352    0.07947 =
         0.09873    0.04357    0.05034    0.04307
AFIX  43
H23   2    0.349212    0.971561    0.155438    11.00000   -1.20000
AFIX   0
F24   3    0.145183    0.954095    0.514395    11.00000    0.10569    0.14814 =
         0.09609    0.04004    0.05595    0.06336
C25   1    0.940547    0.631732    0.094345    11.00000    0.05337    0.08406 =
         0.07677    0.02862    0.02308    0.04229
AFIX 137
H25A  2    0.955988    0.641262    0.019723    11.00000   -1.50000
H25B  2    0.920448    0.540067    0.084256    11.00000   -1.50000
H25C  2    1.035522    0.700484    0.164211    11.00000   -1.50000
AFIX   0
S26   6    0.089151    0.708945    0.765396    11.00000    0.07171    0.07740 =
         0.06472    0.03119    0.02546    0.03756
O27   5    0.109886    0.673283    0.866862    11.00000    0.10433    0.11105 =
         0.08911    0.06460    0.03846    0.06129
O28   5    0.177657    0.682619    0.682783    11.00000    0.12387    0.11693 =
         0.09861    0.04664    0.06709    0.07309
O29   5   -0.072905    0.671226    0.705372    11.00000    0.06187    0.11610 =
         0.07555    0.03406    0.00634    0.02979
C30   1    0.185748    0.897313    0.843064    11.00000    0.08375    0.09580 =
         0.09347    0.04850    0.02816    0.04984
F31   3    0.178756    0.950695    0.763835    11.00000    0.14920    0.12234 =
         0.16936    0.10138    0.03948    0.05869
F32   3    0.337516    0.947933    0.905827    11.00000    0.07778    0.10195 =
         0.15221    0.04204   -0.00444    0.01571
F33   3    0.114795    0.939206    0.923978    11.00000    0.15163    0.10411 =
         0.12896    0.02195    0.04672    0.07717
HKLF 4
REM  DT060910 in P-1
REM R1 =  0.0504 for   1647 Fo > 4sig(Fo)  and  0.1258 for all   3769 data
REM    314 parameters refined using      3 restraints
END
WGHT      0.0691      0.0000
REM Highest difference peak  0.269,  deepest hole -0.278,  1-sigma level  0.061
Q1    1   0.0864  1.0046  0.1418  11.00000  0.05    0.27
Q2    1   0.3214  0.6742 -0.1721  11.00000  0.05    0.23
Q3    1   0.6124  0.6905  0.2049  11.00000  0.05    0.22
Q4    1   0.2470  0.6646  0.6345  11.00000  0.05    0.22
Q5    1   0.1494  0.6996  0.9604  11.00000  0.05    0.21
Q6    1  -0.0022  0.9879  0.9428  11.00000  0.05    0.20
Q7    1   0.7670  0.6640  0.1742  11.00000  0.05    0.20
Q8    1   0.0944  0.6418  0.5540  11.00000  0.05    0.20
Q9    1   0.9587  0.6608  0.5670  11.00000  0.05    0.19
Q10   1   0.3898  0.6722 -0.2784  11.00000  0.05    0.19
Q11   1   0.5684  0.6839  0.0976  11.00000  0.05    0.19
Q12   1   0.6301  0.7000  0.3112  11.00000  0.05    0.19
Q13   1   0.7021  0.6736  0.2300  11.00000  0.05    0.18
Q14   1   0.2500  0.9668  1.0182  11.00000  0.05    0.18
Q15   1   0.3964  0.8928  0.8051  11.00000  0.05    0.18
Q16   1   0.5495  0.6895 -0.0092  11.00000  0.05    0.18
Q17   1   0.5950  0.6591  0.5947  11.00000  0.05    0.17
Q18   1   0.7663  0.6791 -0.3133  11.00000  0.05    0.17
Q19   1   0.2176  0.6927  0.8463  11.00000  0.05    0.17
Q20   1   0.0439  0.9886  0.8449  11.00000  0.05    0.17
;
