# Supplementary material for: 9-(3-Fluoro­phen­oxy­carbon­yl)-10-methyl­acridinium trifluoro­methane­sulfonate monohydrate
Source: Acta Crystallogr Sect E Struct Rep Online. 2012 Feb 4;68(Pt 3):o625–6. doi: 10.1107/S1600536812003054 (PMC3295421; doi:10.1107/S1600536812003054)
Supplement: Supplementary file 2 [file e-68-0o625-Isup2.hkl]

# 
# h,k,l, Fc-squared, Fo-squared, sigma(Fo-squared) and status flag 
# 
data_I
_shelx_title ' DT060910 in P-1' 
_shelx_refln_list_code          4 
_shelx_F_calc_maximum      216.17 
_exptl_crystal_F_000       512.00 
_reflns_d_resolution_high  0.8393 
 
loop_ 
 _symmetry_equiv_pos_as_xyz 
 'x, y, z' 
 '-x, -y, -z' 
 
_cell_length_a     9.5144 
_cell_length_b    11.5654 
_cell_length_c    11.9680 
_cell_angle_alpha 109.975 
_cell_angle_beta   97.838 
_cell_angle_gamma 113.197 
 
_shelx_F_squared_multiplier     1.000 
 
loop_ 
 _refln_index_h 
 _refln_index_k 
 _refln_index_l 
 _refln_F_squared_calc 
 _refln_F_squared_meas 
 _refln_F_squared_sigma 
 _refln_observed_status 
   2   0   0     3395.27     3356.01     16.88 o 
   3   0   0     1402.01     1337.89     10.07 o 
   4   0   0      660.87      638.10     13.39 o 
   5   0   0      465.62      469.36     13.85 o 
   6   0   0        4.68        1.75      8.31 o 
   7   0   0       36.08       19.96     12.65 o 
   8   0   0       35.89       30.41     14.21 o 
   9   0   0        2.60       -2.68     11.51 o 
 -10   1   0        2.35        0.40     11.59 o 
  -9   1   0       23.37       27.22     10.45 o 
  -8   1   0        7.31        4.75     12.21 o 
  -7   1   0        8.36        4.12     11.16 o 
  -6   1   0     1398.33     1547.51     15.58 o 
  -5   1   0      112.70      110.25      7.22 o 
  -4   1   0      877.97      907.57     12.07 o 
  -3   1   0     1034.03      992.14     10.12 o 
   1   1   0       32.02       45.89      7.06 o 
   2   1   0      180.04      188.00      9.61 o 
   3   1   0       78.31       81.21      6.47 o 
   4   1   0       50.40       35.24      6.99 o 
   5   1   0        1.48       -4.29     10.84 o 
   6   1   0       44.59       30.03     12.88 o 
   7   1   0        5.73        5.13     13.94 o 
   8   1   0        8.82       17.46     15.54 o 
   9   1   0        0.78       -1.28     17.32 o 
 -10   2   0        1.75        1.67      9.97 o 
  -9   2   0        0.77        2.07      8.94 o 
  -8   2   0       15.83        8.40     11.97 o 
  -7   2   0      101.05       96.42      6.95 o 
  -6   2   0      288.75      301.98     11.64 o 
  -5   2   0      459.90      442.58      8.60 o 
  -4   2   0        1.15        2.74      3.64 o 
  -3   2   0      731.20      722.10     18.78 o 
  -2   2   0     1998.17     1791.96      5.75 o 
  -1   2   0     4293.69     3867.78     46.16 o 
   1   2   0    15055.94    17405.10    190.84 o 
   2   2   0     2709.21     2752.70     23.10 o 
   3   2   0       65.83       62.03      7.51 o 
   4   2   0      202.83      216.62     13.17 o 
   5   2   0        5.11        6.09      8.59 o 
   6   2   0      391.48      418.45     18.85 o 
   7   2   0       87.63       66.69     16.29 o 
   8   2   0        7.41       12.78     17.45 o 
 -10   3   0        5.12        6.10     12.89 o 
  -9   3   0       46.11       38.59      7.99 o 
  -8   3   0       21.78       18.91      7.00 o 
  -7   3   0      170.29      179.32      5.85 o 
  -6   3   0        2.47        6.28      3.90 o 
  -5   3   0       14.45       22.61      3.50 o 
  -4   3   0      492.33      534.69     15.65 o 
  -3   3   0        8.87        7.75      2.04 o 
  -2   3   0      343.22      338.42      3.64 o 
  -1   3   0      322.68      310.35      7.70 o 
   0   3   0    46727.71    60090.86    354.15 o 
   1   3   0     2854.70     3161.77     25.36 o 
   2   3   0     3283.98     3510.94     29.01 o 
   3   3   0      187.68      186.36     12.59 o 
   4   3   0       95.02       74.52      8.82 o 
   5   3   0      121.66      123.71     15.32 o 
   6   3   0       49.81       46.94     15.54 o 
   7   3   0       14.00       16.93     17.34 o 
   8   3   0        7.19        0.73     16.91 o 
 -11   4   0        5.04        8.49     10.62 o 
 -10   4   0        7.35        9.98      9.50 o 
  -9   4   0       76.62       68.14      7.59 o 
  -8   4   0       15.71       19.99      4.63 o 
  -7   4   0        5.85       37.29      7.94 o 
  -6   4   0       60.33       58.45      6.85 o 
  -5   4   0     1077.76     1123.14     29.53 o 
  -4   4   0      972.44     1024.31      7.28 o 
  -3   4   0      707.30      653.59      4.61 o 
  -2   4   0      567.23      527.09     12.71 o 
  -1   4   0      825.15      844.55      9.21 o 
   0   4   0     1349.17     1834.91     20.16 o 
   1   4   0      433.42      429.25     13.99 o 
   2   4   0     2001.07     2194.36     26.59 o 
   3   4   0        3.72        8.26      8.14 o 
   4   4   0        0.07       11.06     13.11 o 
   5   4   0       31.68       30.42     15.62 o 
   6   4   0       13.65        3.83     16.46 o 
   7   4   0        0.67        0.80     16.77 o 
 -11   5   0        5.82        9.51     19.61 o 
 -10   5   0       27.66       29.31      8.71 o 
  -9   5   0       10.01        4.60      7.65 o 
  -8   5   0        4.42        3.37      5.86 o 
  -7   5   0       77.62       93.65      5.37 o 
  -6   5   0       10.07        9.73      2.16 o 
  -5   5   0      900.15      894.55     13.21 o 
  -4   5   0       56.71       50.58      3.67 o 
  -3   5   0      155.88      150.76      3.91 o 
  -2   5   0     1180.44     1066.22     18.30 o 
  -1   5   0      950.57      899.23     18.40 o 
   0   5   0     3270.06     4288.34     32.61 o 
   1   5   0     3157.78     3701.30     33.58 o 
   2   5   0       88.95       82.09      9.07 o 
   3   5   0        7.50        5.88     12.61 o 
   4   5   0       19.25        5.11     14.63 o 
   5   5   0        1.68       -7.29     15.60 o 
   6   5   0       54.04       57.78     18.35 o 
   7   5   0        3.07       -4.51     20.18 o 
 -11   6   0        3.43      -10.09     19.85 o 
 -10   6   0       11.26        6.55     10.58 o 
  -9   6   0       34.14       30.86      5.62 o 
  -8   6   0       51.32       48.75      7.79 o 
  -7   6   0        0.13       -1.33      7.04 o 
  -6   6   0        2.70        6.26      3.16 o 
  -5   6   0       42.86       34.98      5.75 o 
  -4   6   0       48.23       45.55      3.57 o 
  -3   6   0       71.22       69.51      4.53 o 
  -2   6   0       83.18       72.53      6.10 o 
  -1   6   0        5.55        1.52      7.17 o 
   0   6   0     1153.67     1479.67     27.58 o 
   1   6   0        2.20       -2.08      8.57 o 
   2   6   0      555.66      618.52     20.97 o 
   3   6   0       31.73       40.77     15.41 o 
   4   6   0        9.00        2.54     16.09 o 
   5   6   0        2.98        0.63     17.41 o 
   6   6   0        6.42        5.33     19.07 o 
 -11   7   0        0.89       -0.53     13.32 o 
 -10   7   0        1.30        5.81     12.28 o 
  -9   7   0       15.87       17.57      8.42 o 
  -8   7   0        0.05       -0.72      7.47 o 
  -7   7   0       24.13       24.73      8.32 o 
  -6   7   0        0.05        0.62      5.05 o 
  -5   7   0       48.88       43.62      4.74 o 
  -4   7   0        0.59       -0.20      4.62 o 
  -3   7   0      186.13      149.36      8.49 o 
  -2   7   0       55.36       59.79      7.38 o 
  -1   7   0       24.62       26.17      8.49 o 
   0   7   0       53.35       25.91     12.66 o 
   1   7   0      178.08      166.26     16.68 o 
   2   7   0      989.14     1165.51     28.34 o 
   3   7   0       58.90       53.04     17.05 o 
   4   7   0        0.04       -0.16     17.26 o 
   5   7   0       11.77       17.49     19.10 o 
 -11   8   0       12.42       12.73     13.73 o 
 -10   8   0        0.76       -0.68     12.20 o 
  -9   8   0        0.86       -1.14     11.57 o 
  -8   8   0        7.76        9.12      8.73 o 
  -7   8   0       41.28       34.81      5.23 o 
  -6   8   0        0.24        7.64      6.32 o 
  -5   8   0        0.16       -2.55      4.97 o 
  -4   8   0       76.61       83.55      6.10 o 
  -3   8   0       60.48       56.55      4.76 o 
  -2   8   0       80.12       84.29      8.04 o 
  -1   8   0       71.68       59.99     13.72 o 
   0   8   0      113.29       87.05     15.66 o 
   1   8   0      138.99      145.98     17.85 o 
   2   8   0        4.32       -0.95     16.40 o 
   3   8   0        9.10       -0.97     17.30 o 
   4   8   0        8.51      -10.05     19.88 o 
 -10   9   0        0.96        0.97     16.72 o 
  -9   9   0       19.19       17.16     10.16 o 
  -8   9   0        4.31        5.31     11.01 o 
  -7   9   0        0.46       -3.31      6.56 o 
  -6   9   0       89.07       78.62      8.63 o 
  -5   9   0        3.23       -1.81      5.77 o 
  -4   9   0       88.06       90.63      7.25 o 
  -3   9   0       25.25       24.67      4.62 o 
  -2   9   0       20.54       11.52     13.39 o 
  -1   9   0        0.12       -1.11     14.37 o 
   0   9   0       13.95       21.63     15.59 o 
   1   9   0       13.75       15.47     16.51 o 
   2   9   0      172.01      170.58     22.06 o 
   3   9   0       16.48        1.93     19.48 o 
 -10  10   0        0.09       -6.28     19.36 o 
  -9  10   0        0.30       -6.69     15.15 o 
  -8  10   0        0.48        2.85     10.51 o 
  -7  10   0       90.90      101.78      9.31 o 
  -6  10   0        2.69        2.12      5.99 o 
  -5  10   0        2.83       -2.86      6.68 o 
  -4  10   0        0.00       -0.07      3.09 o 
  -3  10   0        0.49       -2.62      5.58 o 
  -2  10   0       15.85       30.79      8.03 o 
  -1  10   0       10.97       10.44      9.69 o 
   0  10   0        0.00       -8.13     16.14 o 
   1  10   0       43.23       33.30     18.67 o 
   2  10   0       73.10       51.74     21.64 o 
  -9  11   0        2.36        0.38     13.94 o 
  -8  11   0        3.61        1.12     14.36 o 
  -7  11   0        1.94        3.52     16.10 o 
  -6  11   0        9.71        3.32      8.84 o 
  -5  11   0        2.55        1.11      9.91 o 
  -4  11   0       19.21       16.25     11.47 o 
  -3  11   0        8.40        0.74     12.46 o 
  -2  11   0       14.37       18.08     16.78 o 
  -1  11   0        0.08       -0.35     17.11 o 
  -8  12   0        0.00       -8.55     16.59 o 
  -7  12   0        5.79        5.34     17.04 o 
  -6  12   0        1.84        6.55      9.73 o 
  -5  12   0        6.53       -4.90     11.40 o 
  -4  12   0        5.73        1.68     12.56 o 
  -3  12   0        7.69        5.71     13.76 o 
  -2  12   0        0.07       -3.89     18.16 o 
   4 -13   1       16.22       30.08     13.81 o 
   5 -13   1        2.98       19.98     12.17 o 
   6 -13   1        7.69       12.33     10.80 o 
   7 -13   1        3.61       -2.34     18.33 o 
   1 -12   1        0.75        9.53     18.43 o 
   2 -12   1        3.08       16.18     13.87 o 
   3 -12   1       26.81       41.33     14.15 o 
   4 -12   1        0.05        6.33     12.07 o 
   5 -12   1        3.63        5.52     10.77 o 
   6 -12   1        5.88        2.33     16.51 o 
   7 -12   1        1.73       -1.96     16.27 o 
   8 -12   1        0.75        7.32     14.95 o 
  -1 -11   1       22.87       48.72     20.01 o 
   0 -11   1        0.28       -7.01     17.48 o 
   1 -11   1        0.51       -5.58     16.66 o 
   2 -11   1        5.06       -0.30     12.37 o 
   3 -11   1        0.03        3.46     12.07 o 
   4 -11   1        5.35       -0.72     10.79 o 
   5 -11   1       53.41       42.53      8.43 o 
   6 -11   1       31.11       29.50     15.47 o 
   7 -11   1       40.62       47.93     15.54 o 
   8 -11   1       12.16       11.79     13.75 o 
   9 -11   1        4.28       12.61     14.41 o 
  -2 -10   1        6.58       -2.77     18.69 o 
  -1 -10   1        6.49        8.87     17.39 o 
   0 -10   1        0.10      -12.00     16.28 o 
   1 -10   1        1.44       -2.49     14.76 o 
   2 -10   1        2.06       -3.02     11.18 o 
   3 -10   1        0.59       -0.66      9.41 o 
   4 -10   1        1.67        3.62      8.15 o 
   5 -10   1      133.09      140.96      8.36 o 
   6 -10   1       16.48       16.14      9.27 o 
   7 -10   1        1.46       -0.81      8.80 o 
   8 -10   1        1.54       -2.11     14.73 o 
   9 -10   1       17.88       26.38     10.97 o 
  10 -10   1       25.58       40.99     24.03 o 
  -3  -9   1       27.37       19.30     19.10 o 
  -2  -9   1       19.59       22.43     17.77 o 
  -1  -9   1        5.48       -5.64     15.71 o 
   0  -9   1       71.08       61.99     16.34 o 
   1  -9   1       39.46       27.74     14.45 o 
   2  -9   1       53.73       53.18      9.66 o 
   3  -9   1        0.66        4.76      7.25 o 
   4  -9   1       31.83       25.71      4.07 o 
   5  -9   1      167.55      179.01      7.42 o 
   6  -9   1      127.71      126.64      9.28 o 
   7  -9   1        6.57        9.12      6.93 o 
   8  -9   1        0.14        1.10      5.72 o 
   9  -9   1        0.76       -7.66     12.16 o 
  10  -9   1        1.75       -0.75     12.50 o 
  -4  -8   1        0.07        7.68     18.25 o 
  -3  -8   1        8.86        0.41     17.24 o 
  -2  -8   1       59.37       63.68     17.02 o 
  -1  -8   1      283.73      330.10     19.70 o 
   0  -8   1        0.91        6.15     13.11 o 
   1  -8   1       12.62       14.25      9.40 o 
   2  -8   1       14.23       11.04      6.92 o 
   3  -8   1        4.21        4.33      6.11 o 
   4  -8   1        3.28        3.47      3.21 o 
   5  -8   1        1.89        1.05      3.55 o 
   6  -8   1        3.20       -0.99      6.26 o 
   7  -8   1      101.33       93.50      6.51 o 
   8  -8   1       10.13        8.62      3.31 o 
   9  -8   1        1.43        6.79      8.58 o 
  10  -8   1        9.90        8.83     11.78 o 
  -5  -7   1       32.39       24.27     18.70 o 
  -4  -7   1       14.47        3.90     17.03 o 
  -3  -7   1       20.17       13.56     15.76 o 
  -2  -7   1       54.44       49.40     15.22 o 
  -1  -7   1       13.44       19.96     12.76 o 
   0  -7   1      240.83      301.23     11.46 o 
   1  -7   1        3.11        3.20      7.22 o 
   2  -7   1       70.26       65.78      5.85 o 
   3  -7   1      187.54      187.55      7.13 o 
   4  -7   1        5.61        4.50      2.87 o 
   5  -7   1        0.18       -0.08      4.60 o 
   6  -7   1       12.07       10.79      5.27 o 
   7  -7   1       42.02       37.54      4.08 o 
   8  -7   1        1.08       -0.43      3.77 o 
   9  -7   1       28.52       28.95      8.65 o 
  10  -7   1       10.15       15.56     11.76 o 
  11  -7   1        7.49       15.52     12.79 o 
  -6  -6   1       20.23       22.11     18.71 o 
  -5  -6   1        8.73       11.16     16.74 o 
  -4  -6   1       64.62       55.95     16.36 o 
  -3  -6   1        1.73        5.01     14.13 o 
  -2  -6   1        0.05        6.81     12.35 o 
  -1  -6   1      359.44      468.22     16.40 o 
   0  -6   1       15.42       15.55     10.35 o 
   1  -6   1      745.33      868.53     19.11 o 
   2  -6   1        5.30        5.27      5.03 o 
   3  -6   1       26.32       23.85      4.07 o 
   4  -6   1        0.95       -0.10      3.48 o 
   5  -6   1      119.03      113.82      4.71 o 
   6  -6   1      286.97      295.57      5.18 o 
   7  -6   1       12.43       14.33      4.48 o 
   8  -6   1        1.15       -1.18      2.86 o 
   9  -6   1        0.88        0.74      2.98 o 
  10  -6   1        2.81       12.84     18.38 o 
  11  -6   1        2.78       13.64     19.88 o 
  -7  -5   1       11.87        2.90     17.86 o 
  -6  -5   1        1.73       -6.16     17.09 o 
  -5  -5   1        7.71       -1.64     15.81 o 
  -4  -5   1        9.81        9.73     14.31 o 
  -3  -5   1       34.41       29.16      9.09 o 
  -2  -5   1       20.01       18.47     11.22 o 
  -1  -5   1      780.69     1047.68     19.39 o 
   0  -5   1       34.03       48.59     10.09 o 
   1  -5   1      553.46      614.04      8.91 o 
   2  -5   1      998.39      948.96     11.93 o 
   3  -5   1       24.70       22.09      2.94 o 
   4  -5   1       36.22       36.21      2.42 o 
   5  -5   1        8.65       13.29      3.97 o 
   6  -5   1        7.40        4.48      3.10 o 
   7  -5   1        2.74       -1.48      5.05 o 
   8  -5   1       38.67       47.20      4.77 o 
   9  -5   1       21.54       21.73      5.68 o 
  10  -5   1        0.14       -4.43      8.76 o 
  11  -5   1        0.12        9.40     20.50 o 
  -8  -4   1        1.12       11.45     19.46 o 
  -7  -4   1       13.56       36.83     18.17 o 
  -6  -4   1       49.11       13.41     16.90 o 
  -5  -4   1      404.68      353.47     19.07 o 
  -4  -4   1      116.22       88.68      9.61 o 
  -3  -4   1       27.22       18.35      7.59 o 
  -2  -4   1      801.55      937.13     18.40 o 
  -1  -4   1      395.12      530.18     14.26 o 
   0  -4   1     1302.44     1717.73     18.88 o 
   1  -4   1      329.33      344.29     13.61 o 
   2  -4   1       60.47       62.02      3.67 o 
   3  -4   1     1463.51     1555.55     16.50 o 
   4  -4   1      236.55      247.87      5.73 o 
   5  -4   1       50.94       54.21      4.26 o 
   6  -4   1       40.21       38.99      4.50 o 
   7  -4   1       46.13       44.87      4.88 o 
   8  -4   1        4.37        5.44      5.84 o 
   9  -4   1        3.60       -2.03      6.75 o 
  10  -4   1        2.01       -5.33      9.70 o 
  -8  -3   1        9.88        5.22     16.14 o 
  -7  -3   1       17.41        1.52     16.06 o 
  -6  -3   1       28.34       16.37     15.21 o 
  -5  -3   1       22.09       20.43      9.16 o 
  -4  -3   1      215.74      235.11      9.58 o 
  -3  -3   1      212.24      230.14     12.31 o 
  -2  -3   1      106.80      113.08     10.23 o 
  -1  -3   1     1993.38     2475.15     21.46 o 
   0  -3   1        2.07        6.29      7.91 o 
   1  -3   1        3.27       -1.44      5.31 o 
   2  -3   1      998.54      921.37      5.66 o 
   3  -3   1      859.09      843.99     17.95 o 
   4  -3   1       70.78       82.94      9.01 o 
   5  -3   1      201.51      214.47     11.58 o 
   6  -3   1       15.83       10.35      5.57 o 
   7  -3   1       30.42       25.02      7.71 o 
   8  -3   1      103.21      101.64     11.74 o 
   9  -3   1        0.86       -0.27      8.50 o 
  10  -3   1        0.99        5.27      9.31 o 
  -9  -2   1        2.85        3.21     18.12 o 
  -8  -2   1       20.85       24.27     16.30 o 
  -7  -2   1        6.92       -2.76     15.18 o 
  -6  -2   1       17.76       11.63      9.32 o 
  -5  -2   1      454.76      439.16     11.05 o 
  -4  -2   1        7.30        6.04     10.01 o 
  -3  -2   1      319.59      311.49      8.73 o 
  -2  -2   1      981.59      998.66     14.68 o 
  -1  -2   1     3638.56     3691.22     21.68 o 
   0  -2   1      712.89      886.36     10.66 o 
   1  -2   1     1016.91     1016.43      5.07 o 
   2  -2   1     4264.91     3958.97     21.56 o 
   3  -2   1      320.64      320.35      7.08 o 
   4  -2   1       25.32       15.90      9.76 o 
   5  -2   1      245.78      273.45     14.98 o 
   6  -2   1        6.26        1.61      7.20 o 
   7  -2   1       26.06       19.35     10.54 o 
   8  -2   1       25.24       28.69     12.47 o 
   9  -2   1        9.28       14.81     13.81 o 
  10  -2   1        3.62       -1.37     10.82 o 
  -9  -1   1        7.26       15.29     11.95 o 
  -8  -1   1       11.23        5.71     10.84 o 
  -7  -1   1       91.42       94.51     14.46 o 
  -6  -1   1        4.07        0.45     11.52 o 
  -5  -1   1      572.53      552.67     26.43 o 
  -4  -1   1      576.95      535.92     18.39 o 
  -3  -1   1      742.44      745.96     10.27 o 
  -2  -1   1      673.65      656.82     11.33 o 
  -1  -1   1     6810.53     6794.54     84.28 o 
   2  -1   1       38.98       48.52      8.15 o 
   4  -1   1      569.37      609.95     12.90 o 
   5  -1   1       77.48       64.51      7.49 o 
   6  -1   1        0.57       -2.88      8.26 o 
   7  -1   1      120.59      111.22     13.87 o 
   8  -1   1       20.82       28.25     13.95 o 
   9  -1   1        0.00       -5.97     14.94 o 
  10  -1   1        2.60        8.98     13.31 o 
 -10   0   1        1.22       -4.50     12.23 o 
  -9   0   1        8.08       14.34     10.84 o 
  -8   0   1       16.88       22.25     10.00 o 
  -7   0   1        4.40        6.82      8.88 o 
  -6   0   1      285.34      305.55     12.71 o 
  -5   0   1        4.35        2.88      5.65 o 
  -4   0   1      773.02      802.98      8.81 o 
  -3   0   1      565.41      572.25     14.59 o 
  -2   0   1     1644.99     1548.25     11.07 o 
   1   0   1      141.25      147.57      6.80 o 
   2   0   1     8017.08     7834.11    115.27 o 
   3   0   1      852.91      849.69     14.15 o 
   4   0   1        5.15        1.72      9.32 o 
   5   0   1      230.97      245.81     12.73 o 
   6   0   1        2.61        8.11     11.76 o 
   7   0   1       34.77       43.70     14.30 o 
   8   0   1       23.54       22.41     15.40 o 
   9   0   1        5.27        2.06     16.82 o 
 -10   1   1        2.98        3.89     10.85 o 
  -9   1   1        0.28       -3.26      9.68 o 
  -8   1   1        7.41       15.32      8.78 o 
  -7   1   1      235.09      231.82      9.43 o 
  -6   1   1       81.88       91.04     10.53 o 
  -5   1   1      697.85      780.12     25.99 o 
  -4   1   1        7.36       17.15      4.78 o 
  -3   1   1      696.92      638.85     11.54 o 
  -2   1   1     1057.75      920.48      9.92 o 
  -1   1   1      452.65      426.93      7.84 o 
   0   1   1      117.13      139.38      4.11 o 
   1   1   1    12463.96    12477.34    147.72 o 
   2   1   1       63.38       59.07      8.62 o 
   3   1   1      702.85      677.89     14.80 o 
   4   1   1      262.91      267.12     12.93 o 
   5   1   1       65.67       59.45      8.94 o 
   6   1   1       23.04       25.14     13.95 o 
   7   1   1        1.48        0.25     15.46 o 
   8   1   1        5.86      -10.30     16.85 o 
   9   1   1        3.28       -8.05     18.41 o 
 -10   2   1        1.61        3.73     14.73 o 
  -9   2   1        0.69       -0.79      8.25 o 
  -8   2   1       17.66       16.74      7.54 o 
  -7   2   1      281.58      308.78      6.53 o 
  -6   2   1       46.65       43.39      4.62 o 
  -5   2   1     1446.62     1626.58     12.81 o 
  -4   2   1      101.66      120.24      5.37 o 
  -3   2   1     2932.25     2724.70      9.17 o 
  -2   2   1     3401.98     3046.23     17.61 o 
  -1   2   1      595.07      587.66     16.14 o 
   0   2   1     2633.44     2926.72     46.54 o 
   1   2   1      148.71      146.21      9.74 o 
   2   2   1       45.55       52.58      9.68 o 
   3   2   1       28.62       17.55      9.98 o 
   4   2   1       45.61       43.38      8.28 o 
   5   2   1       57.27       47.83     13.71 o 
   6   2   1       22.44        9.23     15.77 o 
   7   2   1       25.57       31.72     17.11 o 
   8   2   1       11.13        1.46     16.18 o 
 -11   3   1        7.49        7.13     14.12 o 
 -10   3   1        2.69        8.18     12.83 o 
  -9   3   1        2.38       -0.65      6.31 o 
  -8   3   1       99.23      105.89      6.22 o 
  -7   3   1      104.34      120.13      4.60 o 
  -6   3   1       63.22       43.91      8.83 o 
  -5   3   1      857.76      945.28      7.20 o 
  -4   3   1     1670.53     1813.91     11.53 o 
  -3   3   1      283.30      265.07      3.25 o 
  -2   3   1        4.76        3.55      2.70 o 
  -1   3   1     1444.50     1479.43     13.00 o 
   0   3   1     2343.51     2414.18     18.55 o 
   1   3   1       86.50       85.74     10.25 o 
   2   3   1      172.85      166.03     10.29 o 
   3   3   1      491.92      480.43     10.25 o 
   4   3   1        3.15       -2.57      8.98 o 
   5   3   1      242.25      257.92     18.29 o 
   6   3   1        9.99       10.38     16.17 o 
   7   3   1        7.27       22.75     17.67 o 
   8   3   1        9.82       18.04     19.45 o 
 -11   4   1       10.79        9.69     10.30 o 
 -10   4   1       24.35       28.51     12.61 o 
  -9   4   1        2.55       -7.41      8.66 o 
  -8   4   1      125.18      125.19      7.31 o 
  -7   4   1      332.58      359.62     10.30 o 
  -6   4   1      441.72      477.58      8.47 o 
  -5   4   1       15.82       14.93      3.89 o 
  -4   4   1      721.22      735.63     16.84 o 
  -3   4   1      210.25      226.57      3.58 o 
  -2   4   1       33.52       36.31      3.62 o 
  -1   4   1     1588.96     1570.97     13.22 o 
   0   4   1      192.68      157.83     11.34 o 
   1   4   1     3204.21     3436.72     31.20 o 
   2   4   1      130.74      110.55     12.97 o 
   3   4   1      551.38      549.36     17.09 o 
   4   4   1      251.06      260.92     18.04 o 
   5   4   1       42.54       26.95     15.79 o 
   6   4   1        1.57        6.44     16.61 o 
   7   4   1        4.96       -9.71     18.53 o 
 -10   5   1        1.64        7.55      8.44 o 
  -9   5   1       31.42       32.38      7.01 o 
  -8   5   1       23.67       21.13      6.15 o 
  -7   5   1       43.42       56.80      5.89 o 
  -6   5   1       51.67       53.22      4.38 o 
  -5   5   1       11.58       10.50      2.19 o 
  -4   5   1      382.67      413.46      4.17 o 
  -3   5   1     1963.05     2116.75     12.62 o 
  -2   5   1     1105.88     1096.01     21.01 o 
  -1   5   1      111.48      124.42      8.12 o 
   0   5   1     2011.23     2277.81     26.32 o 
   1   5   1        0.75       11.69     11.07 o 
   2   5   1      129.90      110.17     18.30 o 
   3   5   1       36.07       17.85     14.91 o 
   4   5   1        0.04       -1.58     15.29 o 
   5   5   1        1.91       -0.38     16.19 o 
   6   5   1        0.33        3.35     18.25 o 
 -11   6   1        9.17       14.57     12.70 o 
 -10   6   1        0.38        9.98     11.62 o 
  -9   6   1        3.38        2.37      8.24 o 
  -8   6   1       12.42       14.20      7.33 o 
  -7   6   1       10.35       12.10      5.37 o 
  -6   6   1       71.66       66.65      3.47 o 
  -5   6   1       50.41       48.15      2.97 o 
  -4   6   1      133.97      130.72      4.20 o 
  -3   6   1        2.46        0.65      3.42 o 
  -2   6   1       15.61       13.64      4.01 o 
  -1   6   1       86.90       80.32      5.70 o 
   0   6   1      190.21      184.69      7.67 o 
   1   6   1      372.59      378.36     11.75 o 
   2   6   1      418.43      410.49     18.28 o 
   3   6   1        9.36        8.29     15.58 o 
   4   6   1        2.30        3.88     16.61 o 
   5   6   1       27.30       31.86     18.86 o 
 -11   7   1        0.10       -2.88     13.49 o 
 -10   7   1       28.14       27.18     12.46 o 
  -9   7   1       19.97       22.87      8.30 o 
  -8   7   1       16.84       15.01      6.24 o 
  -7   7   1      180.89      165.83      9.21 o 
  -6   7   1       48.53       36.62      4.88 o 
  -5   7   1       11.21        6.82      4.23 o 
  -4   7   1      502.31      519.95     11.87 o 
  -3   7   1       19.16       16.46      4.45 o 
  -2   7   1       60.10       53.20      5.04 o 
  -1   7   1       46.61       45.73      6.44 o 
   0   7   1       45.62       43.28     13.13 o 
   1   7   1      207.26      176.81     11.88 o 
   2   7   1        0.34       -0.25     15.68 o 
   3   7   1       17.50       15.48     17.41 o 
   4   7   1       63.36       54.72     19.64 o 
 -11   8   1        0.53        8.37     13.65 o 
 -10   8   1        7.29        3.02     12.64 o 
  -9   8   1        9.88        9.91      9.58 o 
  -8   8   1       34.67       32.72      9.35 o 
  -7   8   1        1.30       -2.37      9.24 o 
  -6   8   1       30.97       23.18      4.37 o 
  -5   8   1      126.60      115.38      5.55 o 
  -4   8   1       19.66       14.72      5.71 o 
  -3   8   1      157.03      160.51      5.96 o 
  -2   8   1       40.09       44.50      5.93 o 
  -1   8   1        1.22       14.10     12.05 o 
   0   8   1      265.71      260.12     12.42 o 
   1   8   1        1.07       -6.45     15.57 o 
   2   8   1       22.18       15.10     17.27 o 
   3   8   1       30.03       37.75     19.36 o 
   4   8   1        8.75        8.72     20.55 o 
 -10   9   1        0.00       -1.12     14.00 o 
  -9   9   1        0.09       10.24     10.41 o 
  -8   9   1       69.97       78.43     10.66 o 
  -7   9   1        6.70        0.61      3.58 o 
  -6   9   1       14.99       14.54      4.33 o 
  -5   9   1        2.63        9.09      6.33 o 
  -4   9   1      170.37      161.17      8.13 o 
  -3   9   1        4.05        0.10      4.13 o 
  -2   9   1       16.37       19.95      7.83 o 
  -1   9   1       31.64       35.71     15.50 o 
   0   9   1       41.00       36.34     11.04 o 
   1   9   1       27.33       32.06     17.75 o 
   2   9   1       72.73       56.70     20.65 o 
 -10  10   1       20.32       22.82     12.07 o 
  -9  10   1       19.24        7.36     11.37 o 
  -8  10   1        3.06        3.45     11.07 o 
  -7  10   1        2.57       10.00     14.78 o 
  -6  10   1        2.49       -3.81      6.97 o 
  -5  10   1       66.28       71.37      8.52 o 
  -4  10   1        0.92       -2.33      5.39 o 
  -3  10   1       71.47       72.64     14.43 o 
  -2  10   1       52.64       54.72     16.44 o 
  -1  10   1        0.73        2.26     16.77 o 
   0  10   1        0.14       -4.90     17.34 o 
   1  10   1       30.03       24.90     19.52 o 
  -9  11   1        2.66        2.68     29.50 o 
  -8  11   1        4.51        0.41     14.37 o 
  -7  11   1        3.93        2.29     15.69 o 
  -6  11   1        0.36       -3.24      9.18 o 
  -5  11   1        0.00       -4.98     10.40 o 
  -4  11   1        2.93       11.84     15.51 o 
  -3  11   1        8.90       15.90     13.15 o 
  -1  11   1        0.86       -5.17     17.97 o 
  -8  12   1        5.43        5.19     17.40 o 
  -7  12   1        0.76        5.30     16.79 o 
  -6  12   1        0.03        1.19     10.16 o 
  -5  12   1        0.34       -0.66     11.83 o 
  -4  12   1       15.37       19.27     13.44 o 
  -3  12   1        8.46       -2.48     14.67 o 
   3 -13   2        0.45        0.67     13.82 o 
   4 -13   2        3.29       -0.69     12.96 o 
   5 -13   2        9.46       13.79     11.66 o 
   6 -13   2       62.58       59.56     18.34 o 
   0 -12   2        0.00       -6.24     18.88 o 
   1 -12   2        3.00        8.64     13.91 o 
   2 -12   2        1.02       -1.40     13.23 o 
   3 -12   2        0.12       -2.46     12.17 o 
   4 -12   2       19.88        9.05     11.47 o 
   5 -12   2      112.60      117.06     11.73 o 
   6 -12   2        7.19        4.15     16.62 o 
   7 -12   2       18.33        4.06     16.49 o 
   8 -12   2        7.11        1.95     14.53 o 
   9 -12   2        0.63       -6.71     15.68 o 
  -1 -11   2        0.83        9.55     18.50 o 
   0 -11   2        0.06       -3.64     16.91 o 
   1 -11   2        0.58        0.43     15.80 o 
   2 -11   2        6.55        5.34     11.85 o 
   3 -11   2        0.94       -0.46      9.67 o 
   4 -11   2       87.77       84.62      9.30 o 
   5 -11   2        0.83       -0.01      3.59 o 
   6 -11   2      146.03      178.27     12.98 o 
   7 -11   2       74.87       91.86     14.88 o 
   8 -11   2       30.98       37.92     14.17 o 
   9 -11   2       15.08       11.11     14.90 o 
  -3 -10   2        0.15        4.39     19.66 o 
  -2 -10   2       13.39        8.87     18.07 o 
  -1 -10   2       25.10       29.36     17.41 o 
   0 -10   2       11.59       20.54     15.63 o 
   1 -10   2       28.99       32.96     14.75 o 
   2 -10   2        3.19        8.26      9.86 o 
   3 -10   2        7.99        6.58      8.84 o 
   4 -10   2       36.49       32.58      7.98 o 
   5 -10   2       73.04       50.44     10.57 o 
   6 -10   2      309.62      311.18     11.75 o 
   7 -10   2       15.21       21.11      9.03 o 
   8 -10   2       92.86      104.22     14.38 o 
   9 -10   2        0.57       -7.93     16.82 o 
  10 -10   2        0.06       -1.32     23.25 o 
  -4  -9   2        1.41       -1.45     19.34 o 
  -3  -9   2        0.00        4.84     17.83 o 
  -2  -9   2        5.25       20.81     16.80 o 
  -1  -9   2       14.11       23.57     15.71 o 
   0  -9   2       21.03       30.61     14.99 o 
   1  -9   2        0.47       -5.22     13.63 o 
   2  -9   2        3.49        4.13     10.12 o 
   3  -9   2        5.29       12.07      7.52 o 
   4  -9   2       15.49       10.89      4.29 o 
   5  -9   2        0.38        0.50      4.52 o 
   6  -9   2      123.83      130.26     11.50 o 
   7  -9   2      330.50      363.25     10.49 o 
   8  -9   2       11.74        1.47      6.68 o 
   9  -9   2        9.35        4.85     11.50 o 
  10  -9   2        0.00        9.08     21.87 o 
  -5  -8   2        0.05       -5.53     19.41 o 
  -4  -8   2        3.35       12.05     17.66 o 
  -3  -8   2        5.14       17.10     16.55 o 
  -2  -8   2       12.37       23.30     15.43 o 
  -1  -8   2       87.98       99.95     15.61 o 
   0  -8   2        3.79       15.04     12.63 o 
   1  -8   2       57.79       66.76      9.64 o 
   2  -8   2        1.96       -1.10      6.66 o 
   3  -8   2       43.95       32.95      5.41 o 
   4  -8   2       32.31       24.83      2.85 o 
   5  -8   2       28.58       25.49      5.11 o 
   6  -8   2       52.18       59.23      5.64 o 
   7  -8   2      334.46      333.13     11.47 o 
   8  -8   2       51.63       51.55      5.40 o 
   9  -8   2        3.99       -3.19     10.40 o 
  10  -8   2        0.38        2.20     11.42 o 
  -6  -7   2       46.47       50.36     20.89 o 
  -5  -7   2        0.30        9.87     17.53 o 
  -4  -7   2        2.23        4.54     15.97 o 
  -3  -7   2       40.42       30.14     15.07 o 
  -2  -7   2        8.49        3.35     13.23 o 
  -1  -7   2       20.84       35.31     12.38 o 
   0  -7   2      244.50      325.79     11.25 o 
   1  -7   2      118.43      135.80     10.21 o 
   2  -7   2        9.16        7.57      5.81 o 
   3  -7   2        9.39        8.29      2.57 o 
   4  -7   2        0.59       -0.72      3.54 o 
   5  -7   2      156.53      154.47      4.76 o 
   6  -7   2      305.01      268.59      9.44 o 
   7  -7   2       35.14       23.48      5.33 o 
   8  -7   2      490.87      524.34     10.54 o 
   9  -7   2        4.98        5.51      6.25 o 
  10  -7   2        5.12       29.69     19.78 o 
  -6  -6   2        4.62        4.03     18.04 o 
  -5  -6   2        4.59        2.15     15.92 o 
  -4  -6   2        1.43       -6.42     14.78 o 
  -3  -6   2       41.68       35.35     13.42 o 
  -2  -6   2       19.61       22.53      8.84 o 
  -1  -6   2      171.76      210.62     13.41 o 
   0  -6   2       40.06       79.33     10.58 o 
   1  -6   2      894.71      976.88     11.41 o 
   2  -6   2      109.95      119.46      5.78 o 
   3  -6   2        6.12        6.67      2.14 o 
   4  -6   2      121.58      126.55      4.78 o 
   5  -6   2      226.08      205.47      3.95 o 
   6  -6   2       10.22        5.13      3.81 o 
   7  -6   2      379.15      403.61     20.11 o 
   8  -6   2        4.80        2.74      4.93 o 
   9  -6   2        8.04       10.90      5.56 o 
  10  -6   2        1.32        4.11     17.88 o 
  -7  -5   2        7.18       -2.04     16.74 o 
  -6  -5   2       77.43       83.24     17.70 o 
  -5  -5   2        1.85       -3.06     14.37 o 
  -4  -5   2       28.24       14.34     13.15 o 
  -3  -5   2        1.51       -0.47      8.43 o 
  -2  -5   2       33.50       28.46     10.49 o 
  -1  -5   2      493.13      627.62     15.79 o 
   0  -5   2     1058.36     1412.31     19.56 o 
   1  -5   2       64.19       66.52      6.52 o 
   2  -5   2       46.10       50.35      3.34 o 
   3  -5   2        0.01        1.01      4.08 o 
   4  -5   2       26.98       23.98      3.09 o 
   5  -5   2       41.59       37.60      4.52 o 
   6  -5   2      150.10      149.08      6.88 o 
   7  -5   2      780.16      824.54      9.68 o 
   8  -5   2       61.13       65.59      7.93 o 
   9  -5   2       18.87        6.90      6.42 o 
  10  -5   2        5.09        3.83      9.15 o 
  -8  -4   2        2.55        1.78     12.55 o 
  -7  -4   2        3.18        2.03     11.97 o 
  -6  -4   2      213.18      190.92     18.17 o 
  -5  -4   2       13.48        8.56     13.54 o 
  -4  -4   2       65.68       65.00      8.93 o 
  -3  -4   2        0.79       10.60      7.18 o 
  -2  -4   2        0.79        2.01      9.58 o 
  -1  -4   2      815.59      973.61     16.73 o 
   0  -4   2      455.01      611.33     13.11 o 
   1  -4   2       18.22       17.95      4.08 o 
   2  -4   2      519.56      448.29     15.83 o 
   3  -4   2      266.75      256.57      7.13 o 
   4  -4   2      103.60       93.26      4.74 o 
   5  -4   2      204.53      219.72      8.36 o 
   6  -4   2       10.79       16.42      8.12 o 
   7  -4   2      293.43      308.89      8.73 o 
   8  -4   2      447.56      463.11     12.43 o 
   9  -4   2       12.70       15.75      7.25 o 
  10  -4   2        6.13        8.32      8.18 o 
  -8  -3   2        3.76       11.31     12.02 o 
  -7  -3   2        0.26        6.33     11.08 o 
  -6  -3   2       24.02       17.00     13.91 o 
  -5  -3   2        3.46       -1.92      8.23 o 
  -4  -3   2      106.80      105.86     12.02 o 
  -3  -3   2       14.20       18.16      7.13 o 
  -2  -3   2      293.73      317.00     11.57 o 
  -1  -3   2      367.55      434.28     11.44 o 
   0  -3   2      260.15      275.93      6.68 o 
   1  -3   2     3060.92     2730.58     18.01 o 
   2  -3   2      137.91      128.20      2.69 o 
   3  -3   2       76.57       87.75      5.09 o 
   4  -3   2        4.28       11.44      6.84 o 
   5  -3   2       89.96       90.68     11.43 o 
   6  -3   2      428.09      461.20      8.77 o 
   7  -3   2      490.77      513.55     15.71 o 
   8  -3   2      119.83      103.66     13.43 o 
   9  -3   2        0.54       -7.16     13.41 o 
  10  -3   2        0.02        1.15     10.33 o 
  -9  -2   2       24.68       28.97     12.81 o 
  -8  -2   2        7.43       12.93     10.98 o 
  -7  -2   2       84.04       68.21      8.81 o 
  -6  -2   2      223.90      205.75      8.83 o 
  -5  -2   2       48.93       43.92     11.30 o 
  -4  -2   2        2.24        0.64      6.53 o 
  -3  -2   2       24.43       19.08      6.30 o 
  -2  -2   2     1406.81     1412.87     21.18 o 
  -1  -2   2       11.01        7.15      5.45 o 
   0  -2   2     3387.53     3224.84     27.45 o 
   1  -2   2     4803.70     4233.60     22.98 o 
   2  -2   2      502.16      497.08      7.49 o 
   3  -2   2        1.39       -6.51      8.28 o 
   4  -2   2      560.10      565.38     14.26 o 
   5  -2   2      267.84      269.16     11.58 o 
   6  -2   2        5.94        1.80      7.98 o 
   7  -2   2        7.04        0.10     11.49 o 
   8  -2   2      185.65      159.48     15.60 o 
   9  -2   2      120.93      128.21     16.99 o 
  10  -2   2        0.07        1.09     17.13 o 
  -9  -1   2       25.47       17.96     11.39 o 
  -8  -1   2       24.61       22.24     10.51 o 
  -7  -1   2       25.77       18.85      7.60 o 
  -6  -1   2      149.86      156.50     10.98 o 
  -5  -1   2       64.23       65.78      5.64 o 
  -4  -1   2      843.33      834.43     14.34 o 
  -3  -1   2       43.45       34.51      5.84 o 
  -2  -1   2       18.54       20.78      4.24 o 
  -1  -1   2     3399.02     2978.47     16.60 o 
   0  -1   2      489.09      378.82      4.94 o 
   1  -1   2     7812.08     7197.87    134.27 o 
   2  -1   2      242.80      242.61     10.08 o 
   3  -1   2        0.45        5.53      8.54 o 
   4  -1   2      704.30      754.17     15.35 o 
   5  -1   2      463.38      499.94     11.40 o 
   6  -1   2       24.59       16.99     11.40 o 
   7  -1   2       17.95       21.48     13.17 o 
   8  -1   2      128.71      107.61     17.02 o 
   9  -1   2        6.69        4.02     16.55 o 
 -10   0   2        0.11        7.95     15.00 o 
  -9   0   2        1.51        0.91     10.46 o 
  -8   0   2       86.55       81.98     10.10 o 
  -7   0   2       49.77       64.02      8.87 o 
  -6   0   2       17.96       15.76      5.50 o 
  -5   0   2       28.23       31.13      4.72 o 
  -4   0   2       38.77       42.30      4.46 o 
  -3   0   2      113.86      122.65      4.23 o 
  -2   0   2     3386.13     3022.88      9.48 o 
  -1   0   2     2253.68     2103.65     14.26 o 
   0   0   2     4095.99     4065.13     10.61 o 
   1   0   2      306.10      270.33      9.91 o 
   2   0   2      212.33      228.28     10.12 o 
   3   0   2     1164.76     1169.26     17.64 o 
   4   0   2      267.30      266.31     12.93 o 
   5   0   2        3.92       -0.62      8.31 o 
   6   0   2       67.76       78.18     13.83 o 
   7   0   2      222.51      212.69     17.60 o 
   8   0   2       53.50       30.06     17.06 o 
   9   0   2       31.05       18.95     18.56 o 
 -10   1   2        4.95        2.73     16.43 o 
  -9   1   2       66.91       78.82     10.05 o 
  -8   1   2       34.44       19.65      8.18 o 
  -7   1   2        0.02        7.22      5.96 o 
  -6   1   2      442.44      475.41      7.27 o 
  -5   1   2     1583.34     1802.84      8.12 o 
  -4   1   2        8.21        5.73      2.77 o 
  -3   1   2      271.98      267.71      7.05 o 
  -2   1   2     1246.18     1133.77     17.26 o 
  -1   1   2       10.90       22.68      6.52 o 
   0   1   2     1851.74     1746.51     13.94 o 
   1   1   2     3741.94     3721.65     16.98 o 
   2   1   2       11.72        6.60      8.92 o 
   3   1   2      112.08       98.78     10.96 o 
   4   1   2       13.81       16.79     10.78 o 
   5   1   2      104.95      104.73     13.53 o 
   6   1   2       67.87       34.54     15.16 o 
   7   1   2       32.12       33.17     16.99 o 
   8   1   2       24.21        4.93     17.18 o 
 -10   2   2        4.03       -8.65     14.54 o 
  -9   2   2      107.96      102.27     10.82 o 
  -8   2   2        0.02        9.58      9.51 o 
  -7   2   2        1.73        9.68      6.20 o 
  -6   2   2       93.46       82.53      7.35 o 
  -5   2   2        1.66       -3.36      5.57 o 
  -4   2   2     1845.14     1796.06     22.11 o 
  -3   2   2       11.88       11.09      3.22 o 
  -2   2   2      226.04      200.76      5.04 o 
  -1   2   2      362.48      330.70      4.75 o 
   0   2   2        8.80       12.80      4.45 o 
   1   2   2     1822.36     1786.34     35.72 o 
   2   2   2      892.52      869.83     17.00 o 
   3   2   2      114.35      116.53      8.69 o 
   4   2   2       72.76       72.26      9.32 o 
   5   2   2      130.62      128.99     15.95 o 
   6   2   2       35.67       24.37     16.08 o 
   7   2   2       13.31       18.04     17.79 o 
   8   2   2       77.94       56.40     18.75 o 
 -11   3   2        0.23       -7.74     14.12 o 
 -10   3   2       31.21       47.67     13.20 o 
  -9   3   2       18.11       12.47     11.71 o 
  -8   3   2      131.00      134.98      9.18 o 
  -7   3   2      318.17      342.71     11.10 o 
  -6   3   2       16.85       11.44      4.66 o 
  -5   3   2      321.33      378.89      4.56 o 
  -4   3   2      667.37      771.51      5.91 o 
  -3   3   2     1122.15     1010.54      5.00 o 
  -2   3   2     1338.22     1249.18      6.36 o 
  -1   3   2     1016.09      985.71      9.68 o 
   0   3   2     1857.69     1876.50     17.82 o 
   1   3   2       76.40       63.25      7.35 o 
   2   3   2     1452.36     1599.23     23.46 o 
   3   3   2      195.50      168.91     10.10 o 
   4   3   2      214.74      212.68     16.64 o 
   5   3   2        0.13       -2.46     15.15 o 
   6   3   2        6.52       -7.08     16.41 o 
 -11   4   2        0.03        0.29     10.40 o 
 -10   4   2       30.62       36.11      9.76 o 
  -9   4   2      224.48      249.33     22.47 o 
  -8   4   2        0.76        0.30      6.31 o 
  -7   4   2       31.98       34.74      4.86 o 
  -6   4   2       98.48       85.10      5.34 o 
  -5   4   2      907.68      997.17     14.66 o 
  -4   4   2      923.49      981.33     11.27 o 
  -3   4   2      360.47      328.27      4.17 o 
  -2   4   2      169.69      171.72      5.06 o 
  -1   4   2       35.87       31.19      5.37 o 
   0   4   2      654.44      607.96     10.24 o 
   1   4   2       28.89       21.10      7.30 o 
   2   4   2       41.07       38.30      8.59 o 
   3   4   2       91.43       84.22     15.17 o 
   4   4   2        5.22       15.89     15.15 o 
   5   4   2        0.65       -4.34     16.30 o 
   6   4   2        3.44       -3.18     18.06 o 
 -10   5   2        0.00       -1.66      8.76 o 
  -9   5   2        4.50        4.31      6.26 o 
  -8   5   2        4.75        2.86      6.97 o 
  -7   5   2      123.36      122.31      6.61 o 
  -6   5   2        9.17       14.27      3.50 o 
  -5   5   2        4.31        4.96      1.91 o 
  -4   5   2       60.98       64.06      3.39 o 
  -3   5   2       98.47       97.56      3.81 o 
  -2   5   2      189.05      193.78      6.64 o 
  -1   5   2       11.28        4.24      5.13 o 
   0   5   2       51.83       43.05      6.27 o 
   1   5   2       23.42       24.41      8.83 o 
   2   5   2      106.93       79.84     10.40 o 
   3   5   2       25.74        4.01     15.52 o 
   4   5   2       61.66       52.17     17.18 o 
   5   5   2        0.64       12.51     17.49 o 
   6   5   2        4.17       15.82     19.20 o 
 -11   6   2        0.32       -7.14     18.43 o 
 -10   6   2        0.52        2.22     11.94 o 
  -9   6   2        1.45       -0.51      7.77 o 
  -8   6   2       45.70       39.77      6.84 o 
  -7   6   2       50.92       50.99      5.27 o 
  -6   6   2        1.84        0.87      2.38 o 
  -5   6   2      267.78      275.72      4.73 o 
  -4   6   2      503.39      535.12      7.34 o 
  -3   6   2       80.16       74.41      4.77 o 
  -2   6   2      572.88      581.54      9.96 o 
  -1   6   2       53.33       49.81      5.86 o 
   0   6   2       18.95       13.11      9.34 o 
   1   6   2        3.61       -4.26      9.29 o 
   2   6   2      153.15      149.46     17.86 o 
   3   6   2       95.59      101.58     17.96 o 
   4   6   2        1.74       -1.36     17.51 o 
   5   6   2        0.01       -7.08     19.14 o 
 -11   7   2        0.12       -6.03     19.75 o 
 -10   7   2        0.92        2.46     12.10 o 
  -9   7   2      113.21      135.36     12.55 o 
  -8   7   2        0.33       -3.94      4.26 o 
  -7   7   2       36.20       32.05      5.60 o 
  -6   7   2      161.12      158.29      6.97 o 
  -5   7   2      212.98      209.46      5.79 o 
  -4   7   2      234.82      242.42      6.35 o 
  -3   7   2       44.64       29.67      5.07 o 
  -2   7   2       18.66       15.06      4.72 o 
  -1   7   2       11.34        7.65      7.74 o 
   0   7   2      100.10      122.96     15.92 o 
   1   7   2        0.58       -7.51     10.40 o 
   2   7   2       24.63       20.57     16.87 o 
   3   7   2        8.93       -7.11     17.64 o 
   4   7   2        1.15        6.13     19.23 o 
 -10   8   2        0.01       12.86     12.93 o 
  -9   8   2       19.36       24.67      9.87 o 
  -8   8   2       40.04       58.32      9.86 o 
  -7   8   2       92.39       74.12      8.41 o 
  -6   8   2       38.54       32.82      4.74 o 
  -5   8   2       31.63       29.67      6.37 o 
  -4   8   2       33.58       36.14      4.72 o 
  -3   8   2      438.45      426.07     11.47 o 
  -2   8   2       13.59       15.03      9.01 o 
  -1   8   2        9.78        2.32     14.33 o 
   0   8   2        0.16        7.35     10.13 o 
   1   8   2        5.14        3.50     16.32 o 
   2   8   2        1.34        1.76     17.81 o 
   3   8   2        0.45        0.58     19.51 o 
 -10   9   2        0.36       12.17     14.33 o 
  -9   9   2        3.32       -1.27     10.64 o 
  -8   9   2        5.87        7.65     10.41 o 
  -7   9   2       15.32       10.26      6.21 o 
  -6   9   2       97.68       98.70      9.11 o 
  -5   9   2       18.50       17.31      7.44 o 
  -4   9   2        7.95        4.04      5.77 o 
  -3   9   2       44.87       26.26      7.71 o 
  -2   9   2       81.60       78.06      7.73 o 
  -1   9   2        0.25        5.17     15.51 o 
   0   9   2        6.00       -0.51     17.03 o 
   1   9   2        6.51       -0.60     18.15 o 
   2   9   2        4.63       -5.74     19.92 o 
 -10  10   2        0.06       -1.01     16.71 o 
  -9  10   2        0.31       -2.85     16.15 o 
  -8  10   2        0.06       -1.47     11.52 o 
  -7  10   2       50.27       58.04      8.21 o 
  -6  10   2        4.15       12.49      8.76 o 
  -5  10   2        6.73        2.37      9.70 o 
  -4  10   2        1.29        0.63     11.21 o 
  -3  10   2       51.43       64.91     13.24 o 
  -2  10   2        2.54        1.41     16.54 o 
  -1  10   2       10.88       18.08     17.38 o 
   0  10   2        2.75       -8.52     18.16 o 
  -9  11   2        4.09       -4.63     14.96 o 
  -8  11   2        3.80        5.48     16.55 o 
  -7  11   2       14.31       17.51     16.18 o 
  -6  11   2        0.00        1.36      9.80 o 
  -5  11   2        0.30        1.22     11.16 o 
  -4  11   2        0.16       -5.05     12.63 o 
  -3  11   2       19.42       16.11     14.04 o 
  -2  11   2       27.04       37.24     18.90 o 
  -1  11   2        4.81       18.77     18.89 o 
  -6  12   2        3.57       -1.99     11.30 o 
  -5  12   2        9.63       16.27     12.64 o 
  -4  12   2        4.23       -5.46     14.28 o 
   2 -13   3        7.90        6.74     10.25 o 
   3 -13   3        0.49       -7.13     10.98 o 
   4 -13   3       48.54       51.00     13.12 o 
   5 -13   3       33.98       22.02     17.41 o 
   6 -13   3        9.13       15.82     17.90 o 
   7 -13   3        1.95       -9.57     17.38 o 
   0 -12   3        0.99        0.49     18.97 o 
   1 -12   3        0.03        1.60     10.11 o 
   2 -12   3       11.19       11.16      9.31 o 
   3 -12   3       20.58       20.34      8.54 o 
   4 -12   3        0.02        0.68      8.05 o 
   5 -12   3        0.36       10.53     16.01 o 
   6 -12   3       22.20       22.97     17.13 o 
   7 -12   3        6.19       14.96     14.94 o 
   8 -12   3        2.98        1.31     16.32 o 
  -2 -11   3        2.94       -1.45     19.59 o 
  -1 -11   3        4.71       15.33     18.22 o 
   0 -11   3       14.71       15.12     17.11 o 
   1 -11   3        1.38       -2.61     12.51 o 
   2 -11   3       20.42       17.58      8.42 o 
   3 -11   3        8.77       10.68      7.07 o 
   4 -11   3       10.71        9.36      3.15 o 
   5 -11   3       70.43       50.99      9.74 o 
   6 -11   3      523.20      675.68     25.79 o 
   7 -11   3        5.70       23.41     14.03 o 
   8 -11   3        7.91        7.03     14.06 o 
   9 -11   3        2.65       14.76     17.96 o 
  -3 -10   3        9.76       -5.12     19.15 o 
  -2 -10   3        1.21       -0.18     17.14 o 
  -1 -10   3        2.32       -8.61     16.08 o 
   0 -10   3       40.41       60.08     16.50 o 
   1 -10   3        0.26        1.80     11.10 o 
   2 -10   3       71.63       59.10      8.11 o 
   3 -10   3       11.64        9.15      6.75 o 
   4 -10   3       33.50       27.97      5.81 o 
   5 -10   3        5.12        5.55      6.52 o 
   6 -10   3        9.37       29.68      7.30 o 
   7 -10   3       10.82       -3.18      6.43 o 
   8 -10   3       18.12       19.80     13.18 o 
   9 -10   3        2.73       -5.86     22.44 o 
  10 -10   3        0.10       -0.15     22.93 o 
  -4  -9   3        0.51       -4.61     18.73 o 
  -3  -9   3        1.68        7.48     17.16 o 
  -2  -9   3        5.10       -7.61     15.90 o 
  -1  -9   3       37.99       69.83     16.15 o 
   0  -9   3       24.64       16.29     14.53 o 
   1  -9   3       11.04       15.36     10.57 o 
   2  -9   3      149.22      169.38     12.22 o 
   3  -9   3       33.91       30.11      5.24 o 
   4  -9   3       24.00       19.45      2.85 o 
   5  -9   3       72.43       84.83      6.53 o 
   6  -9   3      220.22      251.38      8.08 o 
   7  -9   3      156.47      164.81      8.59 o 
   8  -9   3        9.71        2.54      7.55 o 
   9  -9   3        0.00       -5.99     20.15 o 
  -5  -8   3        0.89       -6.65     12.86 o 
  -4  -8   3        4.12        7.42     16.87 o 
  -3  -8   3        3.98       15.47     16.18 o 
  -2  -8   3        0.92       -4.87     14.64 o 
  -1  -8   3      105.28      131.00     15.46 o 
   0  -8   3        0.37        1.72     12.25 o 
   1  -8   3        4.42       -0.30      7.57 o 
   2  -8   3      169.47      166.42      5.91 o 
   3  -8   3        2.54        4.13      3.29 o 
   4  -8   3       23.08       26.59      4.05 o 
   5  -8   3      164.54      169.68      7.96 o 
   6  -8   3      688.23      770.54     12.19 o 
   7  -8   3      108.76      114.51      5.49 o 
   8  -8   3       33.05       28.25      6.00 o 
   9  -8   3        6.32        8.28      9.91 o 
  10  -8   3        5.09       -8.52     20.60 o 
  -6  -7   3       18.54        5.45     13.17 o 
  -5  -7   3       25.45       22.77     12.09 o 
  -4  -7   3       30.95       28.59     16.02 o 
  -3  -7   3       93.29      124.58     16.60 o 
  -2  -7   3        4.90        4.30     12.92 o 
  -1  -7   3        0.47        9.94     11.66 o 
   0  -7   3        2.85       11.02      8.20 o 
   1  -7   3        0.45        2.84      4.96 o 
   2  -7   3      873.45      906.59     15.23 o 
   3  -7   3        4.38        2.98      2.87 o 
   4  -7   3        0.17        0.62      4.49 o 
   5  -7   3       10.95       11.34      4.44 o 
   6  -7   3        0.01        1.80      4.09 o 
   7  -7   3        8.10        4.62      5.45 o 
   8  -7   3      145.45      160.32      7.64 o 
   9  -7   3        5.60       11.33     18.41 o 
  10  -7   3        0.13       -4.19     18.94 o 
  -7  -6   3        1.90        3.65     13.33 o 
  -6  -6   3        0.02        5.01     11.98 o 
  -5  -6   3       16.14        9.69     11.30 o 
  -4  -6   3       76.04       64.43     15.36 o 
  -3  -6   3       25.39       24.04     13.00 o 
  -2  -6   3       26.02       25.86      8.73 o 
  -1  -6   3        5.62        5.22     10.61 o 
   0  -6   3       11.95        8.71      6.85 o 
   1  -6   3      941.98      965.18      8.77 o 
   2  -6   3      189.30      200.03      5.28 o 
   3  -6   3       44.62       41.88      4.31 o 
   4  -6   3      702.83      708.10     13.25 o 
   5  -6   3       54.37       52.92      3.62 o 
   6  -6   3      807.53      880.80     11.12 o 
   7  -6   3      462.91      435.76     20.67 o 
   8  -6   3        0.29       -0.18      5.80 o 
   9  -6   3        0.31        3.81      6.19 o 
  10  -6   3        0.40       -9.30     18.41 o 
  -7  -5   3        1.19       -2.76     12.02 o 
  -6  -5   3        7.93        8.42     11.58 o 
  -5  -5   3        1.32        4.04     10.10 o 
  -4  -5   3       65.50       74.05     13.58 o 
  -3  -5   3       33.96       29.24      8.42 o 
  -2  -5   3       89.24       89.38     11.31 o 
  -1  -5   3       15.31       17.77      6.84 o 
   0  -5   3      178.11      181.90      7.74 o 
   1  -5   3      246.02      219.85      5.38 o 
   2  -5   3      643.30      592.51      7.37 o 
   3  -5   3       16.97       14.35      2.42 o 
   4  -5   3      349.63      285.66     16.99 o 
   5  -5   3      163.35      164.53      7.07 o 
   6  -5   3      147.80      127.73      6.62 o 
   7  -5   3       65.16       51.87     10.78 o 
   8  -5   3      200.67      190.47     11.32 o 
   9  -5   3        6.84       11.78     10.13 o 
  10  -5   3        0.01       -0.14      9.70 o 
  -8  -4   3        0.94        2.02     11.88 o 
  -7  -4   3       24.35       19.41     11.86 o 
  -6  -4   3       97.07       96.34     11.76 o 
  -5  -4   3        0.02        3.57      9.27 o 
  -4  -4   3       12.61       15.02      6.73 o 
  -3  -4   3      321.05      321.80     10.22 o 
  -2  -4   3      131.64      133.47      7.60 o 
  -1  -4   3      659.02      643.53     31.05 o 
   0  -4   3      119.62      105.10      6.23 o 
   1  -4   3        1.14        2.61      3.39 o 
   2  -4   3      726.11      716.56     14.12 o 
   3  -4   3       27.27       26.37      4.36 o 
   4  -4   3      353.20      390.41      8.44 o 
   5  -4   3       35.35       41.06      7.85 o 
   6  -4   3       13.46        8.74      8.56 o 
   7  -4   3      194.11      188.12     16.13 o 
   8  -4   3      449.58      515.68     22.00 o 
   9  -4   3        2.28        1.76     10.40 o 
  10  -4   3        0.27        2.38     11.58 o 
  -9  -3   3        5.36        3.39     13.25 o 
  -8  -3   3        4.52       11.03     11.79 o 
  -7  -3   3       65.24       64.57     11.25 o 
  -6  -3   3        0.14       -3.03      7.77 o 
  -5  -3   3       15.87       19.80      6.80 o 
  -4  -3   3      233.00      246.26      9.38 o 
  -3  -3   3        4.25        6.51      5.49 o 
  -2  -3   3      462.73      473.11      9.06 o 
  -1  -3   3       12.19       19.19      5.31 o 
   0  -3   3      417.79      430.78      6.57 o 
   1  -3   3     1856.33     1671.91     12.11 o 
   2  -3   3     1177.72     1144.19     10.09 o 
   3  -3   3        2.10       -0.99      5.50 o 
   4  -3   3      645.49      658.22     13.30 o 
   5  -3   3      208.80      208.68     20.95 o 
   6  -3   3       71.13       62.74     13.96 o 
   7  -3   3      118.79      123.12     14.14 o 
   8  -3   3       85.87      117.89     15.29 o 
   9  -3   3       14.53        7.74     14.91 o 
  10  -3   3        0.06        3.39     16.75 o 
  -9  -2   3        1.55       10.97     11.86 o 
  -8  -2   3       18.00       11.10     11.00 o 
  -7  -2   3       38.08       29.39      7.95 o 
  -6  -2   3      149.83      133.58      7.76 o 
  -5  -2   3        0.62       -1.71      7.37 o 
  -4  -2   3       17.83       25.72      5.52 o 
  -3  -2   3      143.07      148.52      5.80 o 
  -2  -2   3       61.56       71.06      4.76 o 
  -1  -2   3       68.47       62.17      7.63 o 
   0  -2   3     3524.76     3004.86     13.16 o 
   1  -2   3       72.19       57.51      3.24 o 
   2  -2   3     1809.40     1721.77     17.83 o 
   3  -2   3        8.43        6.85      9.22 o 
   4  -2   3      131.31      132.21     11.16 o 
   5  -2   3      514.30      525.17     17.66 o 
   6  -2   3        1.93       -0.70     12.17 o 
   7  -2   3        0.01       -8.70     13.25 o 
   8  -2   3      276.78      266.15     18.81 o 
   9  -2   3       14.05        8.10     16.76 o 
  -9  -1   3        3.56        9.06     10.69 o 
  -8  -1   3       66.97       60.44      8.28 o 
  -7  -1   3      117.20      112.04      9.75 o 
  -6  -1   3      287.70      293.44      9.85 o 
  -5  -1   3       17.25       10.19      5.10 o 
  -4  -1   3      119.86      113.17      5.22 o 
  -3  -1   3       29.81       29.34      4.42 o 
  -2  -1   3       78.80       78.61      5.42 o 
  -1  -1   3     8519.68     7517.61     28.93 o 
   0  -1   3      524.15      488.08      9.73 o 
   1  -1   3      439.01      387.30      6.48 o 
   2  -1   3       53.16       63.34      8.65 o 
   3  -1   3      374.81      364.95     13.29 o 
   4  -1   3     1190.64     1216.55     20.69 o 
   5  -1   3       17.06       15.49      8.61 o 
   6  -1   3        0.58       -2.03     13.10 o 
   7  -1   3      123.77      122.53     16.31 o 
   8  -1   3      134.37      125.96     18.39 o 
   9  -1   3        8.08        8.91     18.41 o 
 -10   0   3        0.26       -7.17     18.02 o 
  -9   0   3        3.55        0.33      9.95 o 
  -8   0   3        0.48        2.91     10.12 o 
  -7   0   3      159.91      159.46      7.14 o 
  -6   0   3       24.65       21.08      5.02 o 
  -5   0   3       82.11       74.74      4.74 o 
  -4   0   3        0.39        1.70      4.51 o 
  -3   0   3     1022.22     1064.99     10.07 o 
  -2   0   3     1987.90     1694.05     39.59 o 
  -1   0   3       90.92       71.59      6.80 o 
   0   0   3     1635.58     1493.14      9.38 o 
   1   0   3      209.34      200.59      9.70 o 
   2   0   3        2.51        1.56      8.78 o 
   3   0   3      396.67      391.24     12.52 o 
   4   0   3       45.54       55.32     11.92 o 
   5   0   3        2.12        3.95     12.50 o 
   6   0   3        3.84       -1.59     13.94 o 
   7   0   3       60.15       70.48     16.98 o 
   8   0   3       14.39       34.66     17.93 o 
 -10   1   3       27.33       42.54     17.15 o 
  -9   1   3      133.01      126.61     23.10 o 
  -8   1   3       15.97        6.70      7.77 o 
  -7   1   3      160.84      147.91      5.16 o 
  -6   1   3      302.59      297.05      6.02 o 
  -5   1   3        9.52        6.89      3.93 o 
  -4   1   3      199.38      224.85      4.20 o 
  -3   1   3     1049.59     1024.07      9.97 o 
  -2   1   3      366.72      316.13      3.81 o 
  -1   1   3      907.06      812.68     10.01 o 
   0   1   3      624.56      594.65     21.87 o 
   1   1   3      181.86      172.35     10.33 o 
   2   1   3      580.56      585.47     10.46 o 
   3   1   3       22.32       33.91     11.14 o 
   4   1   3       37.50       33.50      8.97 o 
   5   1   3       69.59       61.89     14.12 o 
   6   1   3       45.40       53.42     15.86 o 
   7   1   3       10.18       -0.31     17.74 o 
   8   1   3      182.08      133.38     20.45 o 
  -9   2   3       26.48       26.09     13.72 o 
  -8   2   3      143.82      156.12     10.13 o 
  -7   2   3      359.66      383.17     10.43 o 
  -6   2   3       72.67       68.56      7.12 o 
  -5   2   3        3.52        3.29      1.97 o 
  -4   2   3     1813.81     1886.54     11.51 o 
  -3   2   3      152.83      140.98      4.61 o 
  -2   2   3       28.49       27.34      3.62 o 
  -1   2   3     1238.76     1133.10      8.12 o 
   0   2   3     1156.79     1095.82     16.10 o 
   1   2   3       66.75       65.14      5.87 o 
   2   2   3       17.12       21.63     10.52 o 
   3   2   3       62.07       53.35      8.73 o 
   4   2   3      613.01      633.89     20.33 o 
   5   2   3        3.69        1.41     14.44 o 
   6   2   3       17.79       19.58     16.66 o 
   7   2   3        9.34        1.31     17.36 o 
 -11   3   3       21.47       21.23     14.32 o 
 -10   3   3        7.36        8.39     13.07 o 
  -9   3   3        9.52        9.49     11.77 o 
  -8   3   3       80.93       84.45      9.04 o 
  -7   3   3       12.66       16.99      7.17 o 
  -6   3   3        0.01        0.03      4.00 o 
  -5   3   3      942.47     1034.12      9.61 o 
  -4   3   3       21.61       19.80      2.74 o 
  -3   3   3      800.17      827.50      5.25 o 
  -2   3   3      134.31      136.27      3.64 o 
  -1   3   3       99.19       91.08      4.54 o 
   0   3   3      751.51      749.41     12.83 o 
   1   3   3        1.94       -0.24      6.96 o 
   2   3   3      127.03      122.66      9.20 o 
   3   3   3        1.32        4.36      9.37 o 
   4   3   3       31.60       50.11     15.52 o 
   5   3   3       16.34       15.30     16.46 o 
   6   3   3       18.71       23.39     17.54 o 
   7   3   3       10.88        8.70     19.80 o 
 -11   4   3        9.35       12.61     10.34 o 
 -10   4   3        7.76        4.71      9.31 o 
  -9   4   3       95.51       81.42      7.85 o 
  -8   4   3      126.95      143.65      7.59 o 
  -7   4   3       50.50       48.13      6.83 o 
  -6   4   3      200.20      178.66      5.37 o 
  -5   4   3      110.04       96.62      8.60 o 
  -4   4   3      715.84      708.65      6.26 o 
  -3   4   3      418.89      390.76      9.35 o 
  -2   4   3      130.74      133.29      6.15 o 
  -1   4   3      620.00      659.82     14.79 o 
   0   4   3       32.00       31.24      6.86 o 
   1   4   3       25.33       18.66     11.17 o 
   2   4   3      377.57      396.98     12.52 o 
   3   4   3      174.87      153.08     17.06 o 
   4   4   3        0.99        9.20     15.92 o 
   5   4   3        0.22       -6.74     17.25 o 
   6   4   3        7.53       -0.44     18.90 o 
 -11   5   3        3.94        2.18     11.27 o 
 -10   5   3        2.20        2.17     10.66 o 
  -9   5   3      140.09      143.29      8.81 o 
  -8   5   3       72.47       69.59      7.14 o 
  -7   5   3        7.10        1.95      4.13 o 
  -6   5   3        2.50       -0.31      3.88 o 
  -5   5   3       12.81       12.23      3.18 o 
  -4   5   3      401.76      392.03      7.55 o 
  -3   5   3      282.53      285.02      8.58 o 
  -2   5   3        2.91        3.90      5.72 o 
  -1   5   3        3.45        5.89      5.27 o 
   0   5   3       21.25       15.72      6.84 o 
   1   5   3       55.18       49.50      9.32 o 
   2   5   3       65.84       84.05     16.31 o 
   3   5   3      108.25       88.33     17.80 o 
   4   5   3       83.10       75.49     19.09 o 
   5   5   3        0.47       -4.05     19.28 o 
 -11   6   3       19.14       27.59     12.20 o 
 -10   6   3        7.63        3.75     11.18 o 
  -9   6   3       50.38       40.67      8.50 o 
  -8   6   3       12.14       11.75      6.00 o 
  -7   6   3        0.81        3.98      3.67 o 
  -6   6   3        6.67        3.75      3.26 o 
  -5   6   3      137.42      148.38      5.97 o 
  -4   6   3       64.46       61.31      5.36 o 
  -3   6   3      384.67      391.78      7.51 o 
  -2   6   3        0.24       -1.22      5.13 o 
  -1   6   3        0.02       -0.10      7.51 o 
   0   6   3        4.12        5.36     13.24 o 
   1   6   3       47.43       54.59     10.67 o 
   2   6   3       37.87       14.12     16.51 o 
   3   6   3       21.08       19.20     17.73 o 
   4   6   3        6.66        5.95     18.81 o 
 -11   7   3        0.08       14.49     18.11 o 
 -10   7   3        3.00        0.89     11.29 o 
  -9   7   3       72.12       55.37      7.70 o 
  -8   7   3       24.85       23.62      3.68 o 
  -7   7   3       51.81       46.25      4.74 o 
  -6   7   3        3.85        7.39      4.29 o 
  -5   7   3        2.16        2.22      5.49 o 
  -4   7   3      728.03      756.96     12.35 o 
  -3   7   3       25.78       18.31      7.31 o 
  -2   7   3       28.11       36.57      7.54 o 
  -1   7   3       29.90       38.55      7.08 o 
   0   7   3        6.10        5.22      9.86 o 
   1   7   3        7.03       13.86     16.00 o 
   2   7   3       17.70       19.70     18.16 o 
   3   7   3       31.56       26.90     19.65 o 
 -10   8   3        5.37       -8.78     17.88 o 
  -9   8   3       37.21       50.04     10.55 o 
  -8   8   3      102.56       99.81     10.84 o 
  -7   8   3      131.40      102.46      4.98 o 
  -6   8   3       19.28       15.41      5.06 o 
  -5   8   3       99.36      114.67      8.00 o 
  -4   8   3       16.73       22.00      6.24 o 
  -3   8   3       21.31       36.93     11.06 o 
  -2   8   3        4.48       -3.94      7.03 o 
  -1   8   3       32.12       41.98     11.20 o 
   0   8   3        0.30       -3.00     15.62 o 
   1   8   3       12.99       26.16     17.59 o 
   2   8   3        6.19       15.81     18.89 o 
 -10   9   3        0.54        0.14     13.82 o 
  -9   9   3       23.03        7.42     11.18 o 
  -8   9   3       10.99        6.66     11.19 o 
  -7   9   3        0.32       -1.99      6.74 o 
  -6   9   3        1.96       -0.06      8.10 o 
  -5   9   3        0.04       -8.66      9.12 o 
  -4   9   3        3.51        0.71      7.44 o 
  -3   9   3        1.16        0.84     15.10 o 
  -2   9   3       43.50       56.81     11.83 o 
  -1   9   3        5.48       -4.79     16.07 o 
   0   9   3        0.52       15.34     17.30 o 
   1   9   3        3.18      -11.27     18.82 o 
  -9  10   3       15.10       23.42     13.88 o 
  -8  10   3        0.54       -2.80     16.20 o 
  -7  10   3       17.83       10.89      8.37 o 
  -6  10   3        7.31       10.37      9.26 o 
  -5  10   3       10.21        7.62     10.60 o 
  -4  10   3       25.42       16.82     12.32 o 
  -3  10   3       17.14       39.23     18.13 o 
  -2  10   3        8.12        2.51     17.25 o 
  -1  10   3        1.02       -4.02     18.23 o 
  -8  11   3        8.10        2.09     17.72 o 
  -7  11   3       16.37       18.19     17.20 o 
  -6  11   3       22.81       25.21     10.66 o 
  -5  11   3        3.49        9.86     11.89 o 
  -4  11   3        9.41        9.90     13.53 o 
  -3  11   3        0.26        3.79     18.59 o 
   2 -13   4        4.72       16.60     11.98 o 
   3 -13   4        0.60       -4.59      8.74 o 
   4 -13   4        0.44       -1.18     16.73 o 
   6 -13   4        8.58       -4.99     16.88 o 
   7 -13   4        0.01       -3.47     17.18 o 
   0 -12   4        0.48        4.62     10.09 o 
   1 -12   4       26.92       40.47     10.22 o 
   2 -12   4        6.57        8.53      8.84 o 
   3 -12   4       11.58       17.00      7.87 o 
   4 -12   4        0.83        0.43      7.83 o 
   5 -12   4       33.97       33.67      8.91 o 
   6 -12   4        2.11       -1.82     15.55 o 
   7 -12   4       16.11        9.14     14.32 o 
   8 -12   4        1.60       -2.03     14.94 o 
  -2 -11   4        0.63        2.55     12.83 o 
  -1 -11   4        5.74        1.46     11.28 o 
   0 -11   4       14.80       16.73     11.42 o 
   1 -11   4       42.26       42.30      9.26 o 
   2 -11   4        9.93        3.14      9.45 o 
   3 -11   4       13.50       13.73      6.98 o 
   4 -11   4       39.74       36.62      4.26 o 
   5 -11   4        3.40        5.04      8.53 o 
   6 -11   4       15.48       35.99      9.29 o 
   7 -11   4        0.73        2.61      9.52 o 
   8 -11   4       42.29       38.67     14.83 o 
  -3 -10   4        0.05       -1.04     12.95 o 
  -2 -10   4        2.33       -7.16     11.73 o 
  -1 -10   4       42.74       52.12     11.94 o 
   0 -10   4        0.15        6.37     10.10 o 
   1 -10   4      117.31      110.04      9.14 o 
   2 -10   4        4.04       10.84      7.18 o 
   3 -10   4        6.06        7.62      5.22 o 
   4 -10   4       12.89       10.88      3.68 o 
   5 -10   4        0.15       -4.42      8.12 o 
   6 -10   4        6.82        3.54      6.88 o 
   7 -10   4       69.24       82.65      7.59 o 
   8 -10   4        3.01       11.80     13.30 o 
   9 -10   4        1.99        7.85     22.22 o 
  -4  -9   4        1.23        0.81     12.55 o 
  -3  -9   4       16.97       20.33     11.93 o 
  -2  -9   4       19.71       31.53     11.02 o 
  -1  -9   4       12.47       14.92     10.49 o 
   0  -9   4        0.22        0.19      9.22 o 
   1  -9   4      205.23      213.03      9.13 o 
   2  -9   4       63.62       73.89      6.86 o 
   3  -9   4      232.19      234.34      7.94 o 
   4  -9   4       46.71       40.92      3.48 o 
   5  -9   4       38.60       42.19      6.81 o 
   6  -9   4        0.09       -2.98      6.88 o 
   7  -9   4       17.36       20.83      7.18 o 
   8  -9   4       13.65        3.43      7.32 o 
   9  -9   4        0.21       10.50     20.87 o 
  10  -9   4        5.41      -10.31     22.43 o 
  -5  -8   4        7.56        4.89     14.01 o 
  -4  -8   4        1.95       -5.01     11.76 o 
  -3  -8   4        2.03        3.69     10.69 o 
  -2  -8   4       31.77       29.55     10.28 o 
  -1  -8   4        8.41       10.78      9.19 o 
   0  -8   4        1.00        2.28      8.16 o 
   1  -8   4      889.65      982.74     16.03 o 
   2  -8   4       28.23       23.85      4.95 o 
   3  -8   4       48.38       48.89      3.60 o 
   4  -8   4        6.36       10.21      5.60 o 
   5  -8   4       39.91       48.49      6.35 o 
   6  -8   4      289.00      293.41      8.74 o 
   7  -8   4        3.35        4.47      4.34 o 
   8  -8   4       22.49       15.80      5.74 o 
   9  -8   4       15.93        7.89     18.76 o 
  -6  -7   4       10.50       12.11     13.22 o 
  -5  -7   4        7.26       -0.16     11.61 o 
  -4  -7   4        7.15       -1.26     10.59 o 
  -3  -7   4        7.60        6.29     10.07 o 
  -2  -7   4       53.26       54.90      9.48 o 
  -1  -7   4      169.21      185.48      9.91 o 
   0  -7   4      470.38      492.21      8.80 o 
   1  -7   4       58.72       62.39      5.12 o 
   2  -7   4      160.76      155.48     11.43 o 
   3  -7   4       85.78       78.28      4.84 o 
   4  -7   4        0.01       -3.36      4.63 o 
   5  -7   4       66.30       60.97      5.08 o 
   6  -7   4       34.44       25.25      4.38 o 
   7  -7   4      151.71      136.09      6.19 o 
   8  -7   4       30.40       25.47      6.87 o 
  10  -7   4        5.26       -1.47     20.08 o 
  -7  -6   4        0.57       -1.72     12.59 o 
  -6  -6   4        3.19        7.65     12.14 o 
  -5  -6   4       35.17       27.01     11.08 o 
  -4  -6   4        2.03        2.38      9.88 o 
  -3  -6   4       10.58       11.03      8.74 o 
  -2  -6   4        6.89        4.97      6.43 o 
  -1  -6   4       38.52       48.63      8.68 o 
   0  -6   4      150.40      147.61      6.26 o 
   1  -6   4       72.47       70.55      6.06 o 
   2  -6   4     1132.57     1194.70     16.58 o 
   3  -6   4      839.11      920.73      9.33 o 
   4  -6   4       81.45       83.90      3.54 o 
   5  -6   4        6.80        5.23      2.11 o 
   6  -6   4        2.20        5.90      7.51 o 
   7  -6   4       20.88       24.36      8.33 o 
   8  -6   4      107.82      105.25     12.37 o 
   9  -6   4        7.27       -2.64     10.61 o 
  10  -6   4        0.59       16.82     19.82 o 
  -7  -5   4        0.00        0.44     17.02 o 
  -6  -5   4        5.42        6.36     11.40 o 
  -5  -5   4        6.66       -1.42     10.11 o 
  -4  -5   4        3.59       -1.56      8.72 o 
  -3  -5   4        0.10       -2.74      6.37 o 
  -2  -5   4       33.71       29.36      7.07 o 
  -1  -5   4       61.33       58.57      8.35 o 
   0  -5   4        1.64        4.76      5.05 o 
   1  -5   4      848.11      825.15      7.02 o 
   2  -5   4        3.87        3.76      3.41 o 
   3  -5   4       24.04       22.64      3.22 o 
   4  -5   4        2.57        2.47      5.76 o 
   5  -5   4      235.85      247.02      6.40 o 
   6  -5   4      337.16      344.81      8.49 o 
   7  -5   4      130.01      122.98     12.15 o 
   8  -5   4       65.66       76.85     16.87 o 
   9  -5   4        3.96        7.32     10.99 o 
  10  -5   4        1.32        0.71     12.00 o 
  -8  -4   4       13.43        0.56     12.04 o 
  -7  -4   4        1.37        8.93     11.53 o 
  -6  -4   4       33.77       25.46     10.47 o 
  -5  -4   4        1.11       -1.34      7.52 o 
  -4  -4   4       27.06       25.53      6.76 o 
  -3  -4   4       11.08       10.40      6.98 o 
  -2  -4   4        4.61        6.62      6.37 o 
  -1  -4   4      644.84      631.72     16.51 o 
   0  -4   4     1760.99     1665.24      8.78 o 
   1  -4   4      550.02      528.03      4.50 o 
   2  -4   4     1965.34     1940.72     19.35 o 
   3  -4   4      625.97      692.14      7.55 o 
   4  -4   4       49.87       64.14      6.59 o 
   5  -4   4       18.86       17.33      5.19 o 
   6  -4   4        4.68        2.05      6.43 o 
   7  -4   4        1.11       -3.43     14.33 o 
   8  -4   4       43.28       41.28     11.07 o 
   9  -4   4        2.50        5.77     11.36 o 
  -9  -3   4       19.55       26.12     12.88 o 
  -8  -3   4        6.99       15.38     16.28 o 
  -7  -3   4        3.68        3.07     10.51 o 
  -6  -3   4        9.35        5.91      7.58 o 
  -5  -3   4      137.03      137.13      7.78 o 
  -4  -3   4       55.14       45.88      7.45 o 
  -3  -3   4      316.07      337.64      7.42 o 
  -2  -3   4        8.33        8.49      5.99 o 
  -1  -3   4        0.80       -0.06      5.17 o 
   0  -3   4       46.86       41.28      3.35 o 
   1  -3   4     1731.09     1668.55     11.22 o 
   2  -3   4     2885.30     2767.03     12.85 o 
   3  -3   4      663.44      751.48      7.77 o 
   4  -3   4        0.01        1.51      6.32 o 
   5  -3   4      150.48      156.54      9.59 o 
   7  -3   4        0.15        0.52     14.12 o 
   8  -3   4        1.11       -0.86     15.52 o 
   9  -3   4        0.92       -6.47     16.75 o 
  -9  -2   4       32.23       30.33     11.77 o 
  -8  -2   4       22.85       29.42     10.57 o 
  -7  -2   4        4.25        7.87      7.44 o 
  -6  -2   4        1.40        2.55      8.10 o 
  -5  -2   4        6.71        2.51      6.90 o 
  -4  -2   4      720.68      679.38     12.90 o 
  -3  -2   4       18.77       17.43      5.10 o 
  -2  -2   4        8.84        4.31      5.43 o 
  -1  -2   4       18.24       12.48      2.86 o 
   0  -2   4      459.42      453.91      5.35 o 
   1  -2   4       54.60       44.72      3.88 o 
   2  -2   4      257.20      284.68      6.30 o 
   3  -2   4       17.47       18.73      7.67 o 
   4  -2   4       11.82       10.86     10.26 o 
   5  -2   4      120.71      106.24      9.68 o 
   6  -2   4       96.59       89.82     14.69 o 
   7  -2   4       64.35       56.59     16.03 o 
   8  -2   4       32.16       39.04     16.68 o 
   9  -2   4       16.93       29.47     18.81 o 
 -10  -1   4       18.81       14.75     19.02 o 
  -9  -1   4        0.04        2.89     13.27 o 
  -8  -1   4       13.25        8.09      7.54 o 
  -7  -1   4       39.91       42.06      8.69 o 
  -6  -1   4        3.03        3.65      5.77 o 
  -5  -1   4      112.02      113.82      8.23 o 
  -4  -1   4       13.29        6.90      5.67 o 
  -3  -1   4        4.08        7.52      5.37 o 
  -2  -1   4      213.30      236.50      9.89 o 
  -1  -1   4       41.83       34.18      4.47 o 
   0  -1   4     1468.00     1344.01     18.48 o 
   1  -1   4       33.20       25.95      4.26 o 
   2  -1   4      386.60      393.71     12.96 o 
   3  -1   4     1580.06     1721.67     23.30 o 
   4  -1   4      880.49      995.93     20.60 o 
   5  -1   4        0.22       -0.62     12.76 o 
   6  -1   4        0.31        3.98     14.64 o 
   7  -1   4        0.37        0.35     15.83 o 
   8  -1   4        0.10       16.39     16.87 o 
 -10   0   4        2.80       -2.70     18.22 o 
  -9   0   4       40.11       39.46     10.72 o 
  -8   0   4       35.67       51.88      5.97 o 
  -7   0   4       58.20       57.50      5.32 o 
  -6   0   4        4.91        5.81      5.12 o 
  -5   0   4       49.79       47.71      4.24 o 
  -4   0   4       25.66       22.19      3.77 o 
  -3   0   4        3.16        7.84      3.93 o 
  -2   0   4      957.15      844.45     23.12 o 
  -1   0   4      385.97      421.77     21.53 o 
   0   0   4      146.26      135.47      6.33 o 
   1   0   4      493.39      462.45      9.99 o 
   2   0   4      101.46      105.09     11.40 o 
   3   0   4       13.40        5.74      9.91 o 
   4   0   4        2.39        2.57      8.67 o 
   5   0   4      109.12       97.04     14.86 o 
   6   0   4       33.96       25.60     15.36 o 
   7   0   4        3.97       -1.04     17.44 o 
   8   0   4       39.93       48.39     18.11 o 
  -9   1   4       16.98       13.02     15.30 o 
  -8   1   4      184.98      209.26     11.21 o 
  -7   1   4       20.58       20.52      6.13 o 
  -6   1   4       40.04       31.53      4.70 o 
  -5   1   4       21.59       17.77      3.76 o 
  -4   1   4      200.85      185.66      4.06 o 
  -3   1   4     1629.42     1598.68     28.87 o 
  -2   1   4      172.09      171.35      7.95 o 
  -1   1   4       13.23       17.90      5.83 o 
   0   1   4       40.92       40.43      8.99 o 
   1   1   4       53.51       51.54      7.37 o 
   2   1   4      332.63      343.71     15.42 o 
   3   1   4        0.36       -2.62      8.41 o 
   4   1   4       47.23       51.53     13.46 o 
   5   1   4       80.17       61.47     15.71 o 
   6   1   4        5.47        8.27     16.04 o 
   7   1   4        0.49        0.79     17.16 o 
 -10   2   4       10.56        9.10     15.15 o 
  -9   2   4       71.82       83.39     15.01 o 
  -8   2   4       57.96       57.93      9.58 o 
  -7   2   4       91.84      110.51      8.65 o 
  -6   2   4      623.81      692.69     16.41 o 
  -5   2   4      133.28      123.79      3.97 o 
  -4   2   4       23.04       21.46      3.90 o 
  -3   2   4      530.06      546.80      7.78 o 
  -2   2   4     1224.46     1161.89     10.85 o 
  -1   2   4       91.53       79.73      5.39 o 
   0   2   4       38.15       44.92      5.20 o 
   1   2   4      127.61      120.28      7.89 o 
   2   2   4       31.04       28.55      8.49 o 
   3   2   4      142.91      129.44     10.54 o 
   4   2   4      311.20      304.82     18.44 o 
   5   2   4       55.52       64.44     16.66 o 
   6   2   4        1.45       -6.81     17.06 o 
   7   2   4        0.13       20.34     19.09 o 
 -11   3   4        3.36       12.16     14.68 o 
 -10   3   4        2.08       -8.27     13.52 o 
  -9   3   4       11.41        9.37     12.31 o 
  -8   3   4       91.67       99.98      7.63 o 
  -7   3   4      190.69      200.80      5.97 o 
  -6   3   4        1.65        2.17      5.01 o 
  -5   3   4      298.56      312.40      5.33 o 
  -4   3   4      123.38      121.03      4.37 o 
  -3   3   4       85.97       84.77      5.27 o 
  -2   3   4      248.86      233.47      4.46 o 
  -1   3   4        8.13        9.06      5.39 o 
   0   3   4       21.41       20.81      5.53 o 
   1   3   4       30.82       24.24      8.53 o 
   2   3   4       17.40       17.74      8.87 o 
   3   3   4        1.92        3.07     14.14 o 
   4   3   4       49.70       46.61     16.02 o 
   5   3   4       17.75       11.72     16.58 o 
   6   3   4        0.18       22.39     18.36 o 
 -11   4   4        1.97        6.83      8.85 o 
 -10   4   4       31.62       32.00      8.41 o 
  -9   4   4        0.02        0.98      7.49 o 
  -8   4   4        9.18       10.03      7.86 o 
  -7   4   4       20.19       15.34      5.94 o 
  -6   4   4      121.23      120.36      5.21 o 
  -5   4   4       20.26       17.61      3.30 o 
  -4   4   4        0.35        1.07      3.34 o 
  -3   4   4       59.09       59.65      3.48 o 
  -2   4   4        0.13        4.26      4.46 o 
  -1   4   4       48.99       44.30      7.18 o 
   0   4   4        4.54       -0.89      8.38 o 
   1   4   4       68.14       65.98      9.20 o 
   2   4   4        0.01        6.47     14.07 o 
   3   4   4       48.47       28.72     15.98 o 
   4   4   4      113.67       99.38     19.11 o 
   5   4   4       10.46        0.68     18.98 o 
 -11   5   4        8.37        6.42     11.75 o 
 -10   5   4        0.07        2.83     11.33 o 
  -9   5   4       13.74        0.69      7.26 o 
  -8   5   4        7.64        5.66      7.21 o 
  -7   5   4      203.47      226.85      6.02 o 
  -6   5   4      135.91      125.59      9.13 o 
  -5   5   4       24.51       24.51      3.81 o 
  -4   5   4        6.28        2.50      2.59 o 
  -3   5   4        3.32       -1.73      5.19 o 
  -2   5   4      624.87      630.33     15.15 o 
  -1   5   4       22.81       22.40      7.25 o 
   0   5   4       50.18       51.40      9.90 o 
   1   5   4        0.14       -1.69     13.60 o 
   2   5   4        8.29        1.39     15.46 o 
   3   5   4        3.34        4.27     17.00 o 
   4   5   4       70.97       65.15     20.05 o 
   5   5   4        4.32        3.55     20.65 o 
 -11   6   4        1.45        4.82     12.43 o 
 -10   6   4       13.61       20.63     11.24 o 
  -9   6   4        0.05        6.75     14.30 o 
  -8   6   4      189.08      198.96     11.47 o 
  -7   6   4       63.49       52.55      6.29 o 
  -6   6   4       23.79       17.05      4.01 o 
  -5   6   4      300.52      324.88      7.32 o 
  -4   6   4       77.81       78.16      6.52 o 
  -3   6   4      188.40      168.52      7.97 o 
  -2   6   4       63.01       44.13     10.55 o 
  -1   6   4        0.90        0.42     10.06 o 
   0   6   4       50.99       56.70     10.43 o 
   1   6   4        5.54        3.01     15.63 o 
   2   6   4        0.19       -2.04     16.86 o 
   3   6   4        4.19        3.62     19.07 o 
 -10   7   4       23.65       18.44     11.90 o 
  -9   7   4        0.89       -0.68      7.02 o 
  -8   7   4       46.65       31.46      8.08 o 
  -7   7   4       15.54       13.91      3.24 o 
  -6   7   4      165.02      172.04      5.74 o 
  -5   7   4        2.71        6.92      6.27 o 
  -4   7   4       11.22        5.55      6.19 o 
  -3   7   4       19.27       11.78     10.14 o 
  -2   7   4       82.41       75.84      9.73 o 
  -1   7   4        3.56       11.42     11.11 o 
   0   7   4       17.65       12.45     10.75 o 
   1   7   4        1.31       -6.95     17.13 o 
   2   7   4        0.02       -4.14     18.62 o 
 -10   8   4        6.12        8.94     12.87 o 
  -9   8   4        2.27        2.13     10.40 o 
  -8   8   4       11.58        5.57     10.60 o 
  -7   8   4       23.33       17.75      5.05 o 
  -6   8   4       23.51       24.83      6.63 o 
  -5   8   4       92.00       89.99      8.16 o 
  -4   8   4        8.18       15.22      6.80 o 
  -3   8   4       27.95       25.71      8.96 o 
  -2   8   4        2.96       13.70      7.71 o 
  -1   8   4        8.46        7.22     15.77 o 
   0   8   4        1.27       10.12     17.26 o 
   1   8   4        0.41       -4.86     18.69 o 
   2   8   4        0.93      -11.23     20.43 o 
  -9   9   4        2.28        6.78     11.58 o 
  -8   9   4        7.08       11.35     13.60 o 
  -7   9   4       45.37       50.82      7.91 o 
  -6   9   4       17.34       21.86      8.96 o 
  -5   9   4        6.88       -2.16      9.98 o 
  -4   9   4       18.33       21.82     11.40 o 
  -3   9   4        0.13        3.25     16.11 o 
  -2   9   4       20.63       19.43     17.22 o 
  -1   9   4        0.01       -8.05     16.76 o 
   0   9   4       12.08       17.85     19.02 o 
  -9  10   4        3.83        5.77     13.49 o 
  -8  10   4        8.26        8.74     17.49 o 
  -7  10   4       11.05       12.36     16.65 o 
  -6  10   4        3.04        6.88      9.96 o 
  -5  10   4        1.11       -6.63     11.16 o 
  -4  10   4        1.59        6.51     12.97 o 
  -3  10   4        6.55        8.04     18.52 o 
  -2  10   4        8.15       16.61     18.87 o 
  -6  11   4        0.01        7.00     11.16 o 
  -5  11   4       11.67       18.71     12.74 o 
   1 -13   5        0.14       -1.44     10.31 o 
   2 -13   5        1.95        2.24     10.92 o 
   3 -13   5        6.06        7.42     10.08 o 
   4 -13   5       16.90       12.07     16.37 o 
   5 -13   5        1.68       -4.28     16.84 o 
   6 -13   5        3.43        3.52     16.21 o 
   7 -13   5        1.73       -3.46     16.92 o 
  -1 -12   5        0.35       -4.50     18.65 o 
   0 -12   5        0.01        4.20      9.81 o 
   1 -12   5       24.16       24.47      9.68 o 
   2 -12   5        7.35        2.25      8.43 o 
   3 -12   5        6.25        7.52      6.67 o 
   4 -12   5        1.93       -3.49      7.42 o 
   5 -12   5        1.66       -0.09      9.37 o 
   6 -12   5        0.02       -8.67      9.10 o 
   7 -12   5        7.45        7.44     14.48 o 
   8 -12   5        3.28       10.04     15.20 o 
  -2 -11   5        0.01       -7.57     17.79 o 
  -1 -11   5        5.82        3.38     11.36 o 
   0 -11   5        9.57       19.90      9.37 o 
   1 -11   5        2.56        3.93      8.45 o 
   2 -11   5       13.72       10.40      7.57 o 
   3 -11   5        1.93       -1.99      5.62 o 
   4 -11   5        6.84        4.64      5.15 o 
   5 -11   5        4.16        7.48      8.81 o 
   6 -11   5       35.97       45.41      8.81 o 
   7 -11   5        0.80        4.39      8.95 o 
   8 -11   5        0.00        0.66      9.17 o 
   9 -11   5        5.95       15.83     26.00 o 
  -3 -10   5       38.58       50.68     13.43 o 
  -2 -10   5        0.34        2.73     11.36 o 
  -1 -10   5        2.47       -2.99     10.66 o 
   0 -10   5       22.70       15.11      8.70 o 
   1 -10   5        5.58       -0.09      7.63 o 
   2 -10   5        3.81        3.94      8.17 o 
   3 -10   5      126.79      124.35      5.87 o 
   4 -10   5       30.33       22.57      7.39 o 
   5 -10   5       32.51       36.39      8.67 o 
   6 -10   5       25.74       22.00      8.49 o 
   7 -10   5       18.16       19.39      9.02 o 
   8 -10   5       15.80       20.91     11.13 o 
   9 -10   5        1.55        2.98     23.71 o 
  -4  -9   5       14.80       10.52     12.40 o 
  -3  -9   5       57.05       58.29     12.43 o 
  -2  -9   5        2.13       10.35     10.40 o 
  -1  -9   5        2.59        5.41     10.09 o 
   0  -9   5       43.77       36.18      8.22 o 
   1  -9   5      111.29      124.70      8.18 o 
   2  -9   5      338.92      308.56      9.91 o 
   3  -9   5        3.83       -1.09      4.21 o 
   4  -9   5       20.37       22.21      5.72 o 
   5  -9   5       44.80       46.32      7.27 o 
   6  -9   5        5.05        5.18      7.47 o 
   7  -9   5       17.78        9.15      8.52 o 
   8  -9   5       15.08       19.16     11.20 o 
   9  -9   5        0.49        4.12     20.82 o 
  -5  -8   5        2.95        4.68     12.53 o 
  -4  -8   5        3.23        2.79     11.50 o 
  -3  -8   5       30.11       31.26     10.76 o 
  -2  -8   5       29.51       24.08      9.83 o 
  -1  -8   5      174.69      164.64     10.71 o 
   0  -8   5      146.37      134.53      8.00 o 
   1  -8   5        8.93       16.79      6.70 o 
   2  -8   5        0.40        2.14      4.64 o 
   3  -8   5      119.84      115.06      6.55 o 
   4  -8   5       73.92       67.99      5.53 o 
   5  -8   5        0.63        1.09      6.55 o 
   6  -8   5        5.80        6.12      6.60 o 
   7  -8   5        5.14       11.00      6.98 o 
   8  -8   5       14.16       13.47      4.97 o 
   9  -8   5        9.35       12.73     19.46 o 
  -6  -7   5        1.64        1.03     12.39 o 
  -5  -7   5        5.78        8.32     11.65 o 
  -4  -7   5       19.88       31.19     10.68 o 
  -3  -7   5      211.56      236.71     19.07 o 
  -2  -7   5        2.22        2.27      8.43 o 
  -1  -7   5       35.54       31.36      8.13 o 
   0  -7   5      172.04      159.39      6.21 o 
   1  -7   5      132.65      131.79      6.11 o 
   2  -7   5      138.85      149.24      5.00 o 
   3  -7   5       70.35       69.71      4.85 o 
   4  -7   5        3.98        1.39      3.34 o 
   5  -7   5        7.10        7.08      3.35 o 
   6  -7   5       64.68       54.86     10.79 o 
   7  -7   5      109.42      112.02      9.55 o 
   8  -7   5        5.75       19.67     18.32 o 
   9  -7   5        2.86       -0.80     19.80 o 
  -7  -6   5        6.43        6.05     12.51 o 
  -6  -6   5       30.40       20.93     12.18 o 
  -5  -6   5       39.02       42.48     11.00 o 
  -4  -6   5       65.13       44.09     11.18 o 
  -3  -6   5        0.01       -1.57      8.25 o 
  -2  -6   5       26.63       16.54      6.53 o 
  -1  -6   5      249.04      240.61      9.29 o 
   0  -6   5       25.47       22.94      6.22 o 
   1  -6   5      154.10      150.78      5.23 o 
   2  -6   5      528.07      538.69      6.06 o 
   3  -6   5        0.55        3.53      3.63 o 
   4  -6   5      100.09       91.22      4.11 o 
   5  -6   5       27.84       26.94      7.48 o 
   6  -6   5       90.67       99.65      8.88 o 
   7  -6   5        0.14        2.48      8.83 o 
   8  -6   5       25.12       29.04     17.09 o 
   9  -6   5        1.06        9.32     11.70 o 
  -8  -5   5        0.01       -0.23     13.10 o 
  -7  -5   5       21.51       23.17     11.97 o 
  -6  -5   5        5.89        2.93     11.16 o 
  -5  -5   5        7.47        5.44      9.81 o 
  -4  -5   5        2.82       -5.58      8.49 o 
  -3  -5   5       15.94        8.05      6.44 o 
  -2  -5   5      284.22      299.71      7.93 o 
  -1  -5   5      131.98      141.12      7.52 o 
   0  -5   5      734.59      688.93     11.61 o 
   1  -5   5        0.24        4.07      3.65 o 
   2  -5   5       55.06       57.60      4.00 o 
   3  -5   5      137.30      120.63      4.41 o 
   4  -5   5       64.31       54.61      3.83 o 
   5  -5   5       50.71       42.97      6.41 o 
   6  -5   5       62.81       69.53      8.61 o 
   7  -5   5        4.50        2.36     10.15 o 
   8  -5   5       17.10       34.35     17.25 o 
   9  -5   5       24.11       28.40     12.30 o 
  -8  -4   5        0.48        4.07     11.97 o 
  -7  -4   5        8.85       13.87     11.06 o 
  -6  -4   5       22.92       20.23     10.10 o 
  -5  -4   5       19.62       15.78      7.45 o 
  -4  -4   5       13.26        9.92      6.62 o 
  -3  -4   5      846.49      922.77     14.47 o 
  -2  -4   5      122.80      125.13     10.60 o 
  -1  -4   5       36.54       35.99      5.01 o 
   0  -4   5      942.76      921.90      9.89 o 
   1  -4   5      779.33      762.72      7.03 o 
   2  -4   5      839.76      900.07      7.85 o 
   3  -4   5        2.90       -0.10      5.17 o 
   4  -4   5      120.71      123.79      6.10 o 
   5  -4   5      344.51      381.65      7.63 o 
   6  -4   5      163.95      161.82      9.29 o 
   7  -4   5       27.02       22.40     14.95 o 
   8  -4   5       16.73       22.19     11.58 o 
   9  -4   5       15.06       23.46     12.95 o 
  -9  -3   5        6.05        2.99     12.27 o 
  -8  -3   5       22.36       23.76     11.40 o 
  -7  -3   5       51.96       48.23     10.58 o 
  -6  -3   5       43.88       36.95      7.75 o 
  -5  -3   5       49.01       63.28      6.91 o 
  -4  -3   5       25.22       12.24      7.09 o 
  -3  -3   5      399.68      407.93     13.89 o 
  -2  -3   5       34.55       42.54      6.92 o 
  -1  -3   5     2165.44     2041.09     10.58 o 
   0  -3   5      426.79      407.49      5.93 o 
   1  -3   5        0.11        1.34      3.11 o 
   2  -3   5      282.58      297.04      4.86 o 
   3  -3   5      640.61      684.84      9.39 o 
   4  -3   5      192.62      182.88      6.92 o 
   5  -3   5       15.19       11.62      7.12 o 
   6  -3   5        3.53        9.58     13.14 o 
   7  -3   5        6.53       -0.78     15.47 o 
   8  -3   5        2.35       -4.04     16.89 o 
   9  -3   5        2.92        1.94     17.94 o 
  -9  -2   5       24.65       27.26     11.47 o 
  -8  -2   5       10.78        3.15     10.07 o 
  -7  -2   5        2.59       -1.38      7.39 o 
  -6  -2   5       51.41       42.46      8.44 o 
  -5  -2   5       62.07       57.75     11.49 o 
  -4  -2   5       68.35       77.23      7.34 o 
  -3  -2   5      270.38      274.77     27.35 o 
  -2  -2   5     3118.60     3157.98     17.87 o 
  -1  -2   5      243.10      282.62      7.78 o 
   0  -2   5        2.92       -0.48      3.02 o 
   1  -2   5      166.89      177.97      5.21 o 
   2  -2   5        0.61       -0.31      5.46 o 
   3  -2   5      363.30      402.83     10.93 o 
   4  -2   5        1.77       -3.38      7.22 o 
   5  -2   5        2.27        6.04     12.67 o 
   6  -2   5       19.53       19.05     14.80 o 
   7  -2   5        0.28        1.31     16.82 o 
   8  -2   5        0.19       -6.02     16.35 o 
 -10  -1   5        1.33        1.12     18.14 o 
  -9  -1   5       57.22       60.69     17.86 o 
  -8  -1   5       73.76       66.84      8.30 o 
  -7  -1   5        1.05       -6.97     13.45 o 
  -6  -1   5       58.13       55.20      7.80 o 
  -5  -1   5      286.08      288.85      7.51 o 
  -4  -1   5      401.33      373.07     14.58 o 
  -3  -1   5        8.12       13.58      5.89 o 
  -2  -1   5       29.50       44.36      9.82 o 
  -1  -1   5     1142.22     1090.75     19.49 o 
   0  -1   5       52.19       49.79      4.31 o 
   1  -1   5      535.53      500.21      6.44 o 
   2  -1   5       43.89       53.96      8.76 o 
   3  -1   5       94.69      108.43     12.66 o 
   4  -1   5       13.81       11.38      9.27 o 
   5  -1   5      182.83      171.92     16.30 o 
   6  -1   5       90.38       99.44     16.87 o 
   7  -1   5        0.01       -1.67     17.16 o 
   8  -1   5        4.79        4.45     16.99 o 
 -10   0   5       35.24       33.91     18.51 o 
  -9   0   5        4.21        7.46     16.10 o 
  -8   0   5       21.91       22.55      6.84 o 
  -7   0   5      118.88      123.66      6.84 o 
  -6   0   5        0.00        0.89      5.03 o 
  -5   0   5       46.94       43.26      4.26 o 
  -4   0   5       61.22       55.59      3.74 o 
  -3   0   5       30.11       32.18     10.64 o 
  -2   0   5       70.02       49.23      7.28 o 
  -1   0   5     1803.44     1797.04     14.61 o 
   0   0   5      278.84      283.55      6.88 o 
   1   0   5        2.40        6.36      8.22 o 
   2   0   5        6.56        4.79     10.24 o 
   3   0   5      106.17       96.58      9.29 o 
   4   0   5      354.30      356.10     12.53 o 
   5   0   5        0.94        4.55     15.07 o 
   6   0   5       29.46       28.79     16.70 o 
   7   0   5        0.68       -2.56     17.35 o 
 -10   1   5        1.02       -1.05     17.00 o 
  -9   1   5        4.08       -7.45     15.61 o 
  -8   1   5      133.77      121.09      8.69 o 
  -7   1   5       56.27       63.64      5.75 o 
  -6   1   5      133.01      136.52      5.02 o 
  -5   1   5       39.66       37.30      3.88 o 
  -4   1   5       69.16       67.01      7.67 o 
  -3   1   5      174.73      146.16      8.93 o 
  -2   1   5     2148.82     2238.71     16.65 o 
  -1   1   5       10.02        6.95      6.62 o 
   0   1   5        9.68       13.07      9.59 o 
   1   1   5       22.93       20.64      8.80 o 
   2   1   5       58.25       43.38      8.23 o 
   3   1   5      102.49      108.38      9.65 o 
   4   1   5       39.34       33.38     15.05 o 
   5   1   5       26.27       29.68     15.98 o 
   6   1   5        8.05       11.57     16.86 o 
   7   1   5        1.01        2.09     18.19 o 
 -10   2   5        3.17       -1.41     15.51 o 
  -9   2   5       17.79       22.84     14.43 o 
  -8   2   5      221.42      218.65     10.88 o 
  -7   2   5       83.34       81.06      6.61 o 
  -6   2   5       24.66       26.45      4.00 o 
  -5   2   5      320.20      350.49      5.26 o 
  -4   2   5     1643.50     1787.30     18.02 o 
  -3   2   5      150.97      148.60      6.50 o 
  -2   2   5        2.50        2.37      2.75 o 
  -1   2   5      130.03      156.80      7.93 o 
   0   2   5      150.71      151.73      8.40 o 
   1   2   5       16.82       15.03      5.63 o 
   2   2   5        2.06        2.57      7.05 o 
   3   2   5      320.88      361.94     19.27 o 
   4   2   5        0.04        1.53     15.37 o 
   5   2   5        3.11       -5.56     16.28 o 
   6   2   5        4.24       -1.80     17.98 o 
 -11   3   5        3.08        5.88     15.82 o 
 -10   3   5       46.62       51.05      9.05 o 
  -9   3   5       11.70        7.74      8.15 o 
  -8   3   5       11.73       16.61      7.75 o 
  -7   3   5      157.81      167.34      6.99 o 
  -6   3   5        0.20        2.60      2.95 o 
  -5   3   5      105.81       98.83      4.56 o 
  -4   3   5        9.99       11.36      4.35 o 
  -3   3   5       98.51       86.77      4.10 o 
  -2   3   5      148.80      131.76      4.74 o 
  -1   3   5      494.79      557.05     10.57 o 
   0   3   5        7.09        7.90      6.14 o 
   1   3   5        1.93       -0.32      7.60 o 
   2   3   5       17.45       16.47     14.23 o 
   3   3   5       16.57       24.04     15.54 o 
   4   3   5       38.00       33.27     17.25 o 
   5   3   5        0.12       -7.47     17.67 o 
   6   3   5       10.45       12.56     20.46 o 
 -11   4   5        6.29       17.10     13.37 o 
 -10   4   5        1.30       13.74     11.49 o 
  -9   4   5       15.80       22.18     10.73 o 
  -8   4   5        5.10        6.01      6.73 o 
  -7   4   5        9.95        6.67      5.45 o 
  -6   4   5       40.06       33.55      3.42 o 
  -5   4   5       30.17       31.85      4.05 o 
  -4   4   5        1.31       -2.18      4.02 o 
  -3   4   5       34.41       33.35      3.71 o 
  -2   4   5      144.47      147.04      6.07 o 
  -1   4   5       37.88       35.79      6.28 o 
   0   4   5       58.03       54.02     10.16 o 
   1   4   5       28.94       22.10      9.91 o 
   2   4   5       70.62       69.65     16.08 o 
   3   4   5       43.50       38.08     17.17 o 
   4   4   5        9.06        5.72     17.78 o 
   5   4   5       15.38       11.93     20.20 o 
 -11   5   5        0.15       -6.62     12.95 o 
 -10   5   5        3.65        9.68     12.20 o 
  -9   5   5        8.72        8.16     11.34 o 
  -8   5   5       11.34       13.78      6.13 o 
  -7   5   5       41.39       42.10      5.72 o 
  -6   5   5       13.00       10.07      4.13 o 
  -5   5   5      122.90      107.01      5.73 o 
  -4   5   5      407.55      438.47     11.13 o 
  -3   5   5      102.00       96.09      5.65 o 
  -2   5   5        0.30       -0.23      7.84 o 
  -1   5   5       20.17       20.14      9.87 o 
   0   5   5      133.42      131.13     11.27 o 
   1   5   5        5.83        1.95     15.04 o 
   2   5   5       17.18       13.41     16.69 o 
   3   5   5       11.37      -12.56     18.61 o 
   4   5   5       11.60       23.81     20.09 o 
 -10   6   5        2.66       -0.43     12.05 o 
  -9   6   5        0.09       11.19      8.73 o 
  -8   6   5        0.23        2.71      5.99 o 
  -7   6   5      129.93      142.85      6.48 o 
  -6   6   5       61.67       61.52      6.11 o 
  -5   6   5       51.08       48.51      6.25 o 
  -4   6   5        8.48        7.55      6.88 o 
  -3   6   5      190.72      194.51     17.27 o 
  -2   6   5       66.67       58.87      9.47 o 
  -1   6   5        0.01        9.25     13.97 o 
   0   6   5        0.89       -5.77     10.61 o 
   1   6   5       16.12        8.54     16.93 o 
   2   6   5        4.32        1.64     18.20 o 
   3   6   5        0.03        0.48     19.69 o 
 -10   7   5        0.29        4.43     12.74 o 
  -9   7   5       10.80       18.71      7.70 o 
  -8   7   5       32.62       37.69      7.41 o 
  -7   7   5        6.79        4.56      4.46 o 
  -6   7   5       44.38       52.98      6.52 o 
  -5   7   5       14.75       21.40      6.76 o 
  -4   7   5       89.68       98.16      8.55 o 
  -3   7   5        0.04       -1.97      8.56 o 
  -2   7   5       21.33       17.30      9.64 o 
  -1   7   5        3.06        7.32     10.60 o 
   0   7   5       32.81       41.38     17.41 o 
   1   7   5        1.34       -4.31     18.18 o 
   2   7   5       10.27       12.27     20.57 o 
 -10   8   5        2.47        6.93     11.51 o 
  -9   8   5        0.23       -8.60     10.76 o 
  -8   8   5        0.77        4.87     11.00 o 
  -7   8   5       55.54       60.46      7.69 o 
  -6   8   5        0.19       -1.95      8.09 o 
  -5   8   5       37.58       40.52      8.13 o 
  -4   8   5        0.67        3.91      7.36 o 
  -3   8   5        1.37       -2.86     16.36 o 
  -2   8   5        5.79        2.99     16.58 o 
  -1   8   5        0.08       -8.41     17.09 o 
   0   8   5       12.28       10.07     18.91 o 
   1   8   5        1.25        3.55     20.20 o 
  -9   9   5        0.50        5.74     14.62 o 
  -8   9   5        6.80       14.92     14.00 o 
  -7   9   5        1.97       -1.80     16.75 o 
  -6   9   5        4.44       -2.82      9.83 o 
  -5   9   5        8.38       12.77     10.84 o 
  -4   9   5        0.14        4.75     15.55 o 
  -3   9   5        7.70       10.51     17.38 o 
  -2   9   5       22.45       38.00     18.84 o 
  -1   9   5        1.17        0.23     18.52 o 
  -7  10   5        0.32        5.63     18.11 o 
  -6  10   5        1.17       -1.54     10.85 o 
  -5  10   5       17.91       29.96     12.55 o 
  -4  10   5        1.60       -9.90     22.67 o 
  -3  10   5        4.63        0.67     19.40 o 
   1 -13   6        2.02       -0.79     10.07 o 
   2 -13   6       19.10       24.48     11.18 o 
   3 -13   6        0.21       -8.72     16.03 o 
   4 -13   6        3.45        2.47     16.42 o 
   5 -13   6        5.41       10.23     15.89 o 
   6 -13   6        7.66        1.87     16.09 o 
  -1 -12   6       10.91       10.37     10.75 o 
   0 -12   6       11.73       12.28      9.42 o 
   1 -12   6        0.06       -2.24     11.56 o 
   2 -12   6        3.84        0.34      9.76 o 
   3 -12   6        4.41        6.24      6.89 o 
   4 -12   6        0.68        3.34     15.30 o 
   5 -12   6       18.96       11.46      9.96 o 
   6 -12   6        0.10        0.06      9.74 o 
   7 -12   6       11.81       13.41      9.73 o 
   8 -12   6        1.28       -1.33     15.25 o 
  -1 -11   6        1.37        0.53     16.82 o 
   0 -11   6        6.98        4.95      9.04 o 
   1 -11   6        2.05       -2.11     10.05 o 
   2 -11   6       11.56        6.98      8.70 o 
   3 -11   6        0.86       -0.61      6.38 o 
   4 -11   6       18.03       21.23      8.26 o 
   5 -11   6        0.33       -1.64      9.39 o 
   6 -11   6       16.80       26.66      9.28 o 
   7 -11   6        7.50       20.25      9.63 o 
   8 -11   6        3.73        0.02     11.94 o 
  -3 -10   6       43.70       51.09     12.98 o 
  -2 -10   6        6.04        4.92     11.30 o 
  -1 -10   6       15.69       16.96      9.16 o 
   0 -10   6        6.25       11.02      8.44 o 
   1 -10   6       29.36       33.53      9.33 o 
   2 -10   6       50.11       42.98      7.09 o 
   3 -10   6        0.94       -1.11      4.37 o 
   4 -10   6       40.04       40.59      7.15 o 
   5 -10   6       90.22       93.37      9.64 o 
   6 -10   6       51.51       46.09      9.30 o 
   7 -10   6        9.73        6.48     12.01 o 
   8 -10   6        1.73        7.57     12.20 o 
   9 -10   6        0.22        1.79     24.22 o 
  -4  -9   6        0.46       -2.76     11.97 o 
  -3  -9   6        0.97        0.51     10.88 o 
  -2  -9   6       24.43       26.01     10.53 o 
  -1  -9   6       61.87       61.00      8.91 o 
   0  -9   6       97.80       91.02      8.43 o 
   1  -9   6        1.39       -3.65      8.42 o 
   2  -9   6      138.01      133.95      7.23 o 
   3  -9   6       76.21       68.73     11.46 o 
   4  -9   6       83.84       86.54      7.17 o 
   5  -9   6       15.77       19.58      8.77 o 
   6  -9   6       14.45       13.27     11.19 o 
   7  -9   6        0.34        3.72      8.79 o 
   8  -9   6        0.88       -3.99     12.08 o 
   9  -9   6        0.53       -9.29     21.69 o 
  -5  -8   6       17.11        7.19     12.29 o 
  -4  -8   6       13.26        0.81     10.87 o 
  -3  -8   6       13.44       13.87     10.21 o 
  -2  -8   6       32.43       32.36      9.81 o 
  -1  -8   6        7.83       10.77      7.61 o 
   0  -8   6       30.19       26.44      8.50 o 
   1  -8   6      399.99      387.71     10.30 o 
   2  -8   6       53.72       51.79      6.14 o 
   3  -8   6       53.39       47.98      6.19 o 
   4  -8   6       16.98       15.55      5.84 o 
   5  -8   6       45.05       41.12      7.97 o 
   6  -8   6       53.29       38.48      5.77 o 
   7  -8   6        0.04        1.92      9.27 o 
   8  -8   6        6.09        5.00     12.62 o 
   9  -8   6        3.27       13.01     20.50 o 
  -6  -7   6        9.47       15.24     12.12 o 
  -5  -7   6       19.47       21.69     11.45 o 
  -4  -7   6       24.63       20.22     10.26 o 
  -3  -7   6      125.49      121.41     10.82 o 
  -2  -7   6       81.54       73.48      9.60 o 
  -1  -7   6       38.88       43.19      8.60 o 
   0  -7   6       81.49       73.58      6.32 o 
   1  -7   6        3.27        5.18      5.07 o 
   2  -7   6        1.17        0.12      2.60 o 
   3  -7   6       39.50       43.77      4.11 o 
   4  -7   6       55.06       51.30      4.79 o 
   5  -7   6      120.91      122.78      7.54 o 
   6  -7   6       26.82       27.03      9.20 o 
   7  -7   6       41.52       21.90      9.51 o 
   8  -7   6       38.89       36.23     12.60 o 
   9  -7   6        6.58       18.04     20.53 o 
  -7  -6   6       30.79       13.17     12.40 o 
  -6  -6   6        0.16       -1.82     11.63 o 
  -5  -6   6        3.47        8.88     10.40 o 
  -4  -6   6        0.38       -0.02      9.23 o 
  -3  -6   6       29.84       30.29      8.89 o 
  -2  -6   6       49.89       54.74      7.08 o 
  -1  -6   6        6.30        7.30      5.87 o 
   0  -6   6       81.49       77.90      6.24 o 
   1  -6   6        5.90        3.09      4.22 o 
   2  -6   6      259.68      265.57      6.08 o 
   3  -6   6       67.38       73.40      4.13 o 
   4  -6   6      158.33      142.73      5.69 o 
   5  -6   6        1.86        3.27      3.41 o 
   6  -6   6       18.97       23.40      9.05 o 
   7  -6   6       42.08       44.91     11.56 o 
   8  -6   6       18.16       33.31     18.36 o 
   9  -6   6        5.52       19.72     19.64 o 
  -8  -5   6        3.82       20.00     13.50 o 
  -7  -5   6        3.68       14.77     12.07 o 
  -6  -5   6       95.72       92.37     12.11 o 
  -5  -5   6       24.71       19.74      9.76 o 
  -4  -5   6       86.99       73.21      9.39 o 
  -3  -5   6      434.76      471.22     12.35 o 
  -2  -5   6        1.01       -2.43      7.39 o 
  -1  -5   6        0.02       -4.15      5.37 o 
   0  -5   6        0.13        0.68      4.61 o 
   1  -5   6     1337.35     1444.21     14.33 o 
   2  -5   6      334.14      369.90      6.64 o 
   3  -5   6      293.12      277.67      5.72 o 
   4  -5   6       89.13       79.82      4.89 o 
   5  -5   6      219.00      232.87      8.01 o 
   6  -5   6       48.90       51.39     10.64 o 
   7  -5   6        0.56        5.18     10.78 o 
   8  -5   6       26.74       33.65     17.72 o 
   9  -5   6        1.54        7.87     12.95 o 
  -8  -4   6       34.61       32.03     12.56 o 
  -7  -4   6       43.07       30.55     11.56 o 
  -6  -4   6       18.71       14.64      9.98 o 
  -5  -4   6        4.61        4.53      7.34 o 
  -4  -4   6        0.02       -4.49      8.01 o 
  -3  -4   6      352.98      372.40      8.75 o 
  -2  -4   6      102.69      107.45      6.16 o 
  -1  -4   6       18.87       13.85      4.56 o 
   0  -4   6      207.77      216.65      4.15 o 
   1  -4   6        6.00        5.58      3.68 o 
   2  -4   6      446.65      440.68      4.91 o 
   3  -4   6       89.48       92.53      6.52 o 
   4  -4   6      213.80      217.81      6.49 o 
   5  -4   6        0.37        2.66      7.98 o 
   6  -4   6        1.03        0.01     10.11 o 
   7  -4   6        0.41       -0.51     15.86 o 
   8  -4   6        9.95       18.57     13.16 o 
   9  -4   6        5.19       17.66     13.64 o 
  -9  -3   6        0.74        2.40     11.68 o 
  -8  -3   6        0.39        1.03     11.01 o 
  -7  -3   6      105.75       95.82     11.18 o 
  -6  -3   6       29.09       22.43      9.47 o 
  -5  -3   6       23.88       14.79      8.49 o 
  -4  -3   6       12.02        4.07      7.45 o 
  -3  -3   6       15.84       19.39      9.74 o 
  -2  -3   6     1027.95      758.87    184.12 o 
  -1  -3   6      468.51      495.03     10.84 o 
   0  -3   6        8.52        7.10      3.55 o 
   1  -3   6      374.75      372.57      6.83 o 
   2  -3   6       13.96       10.42      4.14 o 
   3  -3   6       21.61       14.39      7.29 o 
   4  -3   6        2.43        1.96      7.20 o 
   5  -3   6       37.38       30.12      9.50 o 
   6  -3   6        7.74        7.25     10.13 o 
   7  -3   6       23.63       28.78     11.76 o 
   8  -3   6        9.67        4.70     12.19 o 
  -9  -2   6        1.92       12.59     16.86 o 
  -8  -2   6       13.86       21.81     16.39 o 
  -7  -2   6       26.74       30.10     10.04 o 
  -6  -2   6      251.63      265.86     11.03 o 
  -5  -2   6        0.75        4.73     11.09 o 
  -4  -2   6       15.74       12.79     10.13 o 
  -3  -2   6      284.60      295.76      8.96 o 
  -2  -2   6      542.05      587.77     15.04 o 
  -1  -2   6       40.29       42.88      2.85 o 
   0  -2   6       20.75       15.73      4.00 o 
   1  -2   6      388.03      386.97      6.35 o 
   2  -2   6      133.12      138.69      6.51 o 
   3  -2   6      256.64      248.50      9.46 o 
   4  -2   6      121.89      113.98     14.09 o 
   5  -2   6        9.54       16.69     13.41 o 
   6  -2   6       18.03        6.83     16.39 o 
   7  -2   6        0.02        3.13     18.35 o 
   8  -2   6       18.57       11.61     17.72 o 
  -9  -1   6        1.94      -10.19     15.78 o 
  -8  -1   6      180.64      198.57      9.21 o 
  -7  -1   6       42.88       30.34      8.74 o 
  -6  -1   6        1.79       -3.42      6.78 o 
  -5  -1   6       19.10       18.74      4.27 o 
  -4  -1   6        0.04       -0.72      2.62 o 
  -3  -1   6      683.47      785.18     17.02 o 
  -2  -1   6       20.18       19.95      4.37 o 
  -1  -1   6     1045.36     1100.74     10.75 o 
   0  -1   6      265.29      295.01      6.55 o 
   1  -1   6        0.16        2.63      4.52 o 
   2  -1   6       57.30       53.33      9.20 o 
   3  -1   6       78.66       73.54      7.94 o 
   4  -1   6        0.05      -10.14     12.38 o 
   5  -1   6        7.95        1.71     10.58 o 
   6  -1   6        1.47      -11.94     16.80 o 
   7  -1   6        5.66      -10.00     17.36 o 
 -10   0   6        1.46        3.76     17.82 o 
  -9   0   6       25.11       11.69     16.56 o 
  -8   0   6       93.26      102.69      7.51 o 
  -7   0   6      386.58      410.25      8.58 o 
  -6   0   6       82.66       89.73      5.33 o 
  -5   0   6      165.81      151.80      4.57 o 
  -4   0   6      116.95      127.47      9.98 o 
  -3   0   6      240.01      263.90      9.52 o 
  -2   0   6      333.01      378.64     10.61 o 
  -1   0   6       94.78      110.06      7.82 o 
   0   0   6      330.47      326.44      5.38 o 
   1   0   6       92.05       77.49      9.43 o 
   2   0   6        2.75        3.53      8.57 o 
   3   0   6       22.56        5.13     12.16 o 
   4   0   6        9.81       10.30     10.15 o 
   5   0   6       65.38       63.42     17.57 o 
   6   0   6        3.00       -0.48     17.77 o 
   7   0   6        6.36       19.06     18.71 o 
 -10   1   6        4.98       18.53     17.33 o 
  -9   1   6       29.08       27.30     16.23 o 
  -8   1   6       11.49        3.41      5.89 o 
  -7   1   6       28.36       34.37      5.81 o 
  -6   1   6      447.58      500.12      6.60 o 
  -5   1   6      283.34      306.28     15.09 o 
  -4   1   6       24.26       23.51      3.11 o 
  -3   1   6      204.99      196.75      9.01 o 
  -2   1   6        9.39       -0.58      8.82 o 
  -1   1   6       15.96        7.24      6.09 o 
   0   1   6       19.00       21.85      7.36 o 
   1   1   6       13.62        8.97      6.74 o 
   2   1   6        1.53        9.20      8.29 o 
   3   1   6       55.01       41.49     10.14 o 
   4   1   6       58.66       51.75     16.86 o 
   5   1   6        2.60       -1.41     17.03 o 
   6   1   6        0.03       14.53     18.02 o 
 -10   2   6        8.94        7.26     16.38 o 
  -9   2   6        2.18       10.75     11.03 o 
  -8   2   6        2.28        3.72      3.82 o 
  -7   2   6       43.80       38.73      5.26 o 
  -6   2   6       97.89      105.80      5.25 o 
  -5   2   6        7.57        7.83      3.95 o 
  -4   2   6       17.65       14.93      3.64 o 
  -3   2   6        0.06        3.13      6.34 o 
  -2   2   6       65.07       67.64      7.17 o 
  -1   2   6     1503.53     1694.85     33.38 o 
   0   2   6       36.05       39.53      7.96 o 
   1   2   6       18.21       10.21      6.89 o 
   2   2   6        1.99        9.31      9.15 o 
   3   2   6        3.71        0.65     15.89 o 
   4   2   6       24.13       26.86     16.83 o 
   5   2   6       27.55       41.96     18.21 o 
   6   2   6        0.43      -11.10     19.38 o 
 -10   3   6       11.15        7.68     11.78 o 
  -9   3   6        0.62        9.71     10.66 o 
  -8   3   6       19.02       12.49      8.07 o 
  -7   3   6      375.93      412.58      9.62 o 
  -6   3   6       69.73       61.08      5.11 o 
  -5   3   6      694.64      724.30      9.51 o 
  -4   3   6       76.17       67.45      5.35 o 
  -3   3   6       83.39       84.40      7.08 o 
  -2   3   6       18.43       11.25      4.26 o 
  -1   3   6       23.57       20.97      6.39 o 
   0   3   6       60.89       55.16      7.72 o 
   1   3   6        1.46       -7.86      7.86 o 
   2   3   6       24.04       16.03     15.68 o 
   3   3   6        7.89        6.89     15.96 o 
   4   3   6       20.66        3.95     17.64 o 
   5   3   6        0.42       -4.76     19.48 o 
 -10   4   6        8.01        6.20     12.21 o 
  -9   4   6       14.31       18.74     10.88 o 
  -8   4   6       30.64       25.93     10.19 o 
  -7   4   6       30.76       26.14      3.51 o 
  -6   4   6        9.49        8.63      4.37 o 
  -5   4   6       51.04       40.50      5.15 o 
  -4   4   6      101.44       99.87      5.61 o 
  -3   4   6       28.07       23.76      4.17 o 
  -2   4   6        0.66       -3.49      5.77 o 
  -1   4   6       43.12       44.59      7.62 o 
   0   4   6       43.74       38.35     10.56 o 
   1   4   6       53.99       41.25     15.82 o 
   2   4   6        8.04       19.90     16.35 o 
   3   4   6       11.10        7.57     17.71 o 
   4   4   6        0.56       -8.76     18.85 o 
 -10   5   6        8.58       18.11     12.53 o 
  -9   5   6        1.95        1.38      8.85 o 
  -8   5   6        8.75       14.04      6.89 o 
  -7   5   6        3.65       -0.23      3.93 o 
  -6   5   6        2.37        2.55      4.93 o 
  -5   5   6       29.89       28.18      4.92 o 
  -4   5   6       13.46       10.37      4.64 o 
  -3   5   6       57.00       55.43      5.62 o 
  -2   5   6        8.63       12.44      6.38 o 
  -1   5   6      237.92      265.53     18.08 o 
   0   5   6        9.49        6.83     11.06 o 
   1   5   6       70.79       65.71     17.78 o 
   2   5   6        3.64       -4.76     17.71 o 
 -10   6   6       15.25       20.67     10.01 o 
  -9   6   6        5.44       10.17     10.47 o 
  -8   6   6        6.56        1.41      7.22 o 
  -7   6   6        3.04        1.45      3.74 o 
  -6   6   6       72.75       48.59      7.58 o 
  -5   6   6      567.56      681.89     20.15 o 
  -4   6   6       57.86       64.35      7.58 o 
  -3   6   6       16.87       12.47      7.91 o 
  -2   6   6       29.07       32.96     11.52 o 
  -1   6   6        1.74        7.61     15.21 o 
   0   6   6        1.94        2.20     16.49 o 
   1   6   6       15.91       28.25     17.88 o 
   2   6   6        0.77       -4.76     19.64 o 
 -10   7   6        2.41        4.94     14.41 o 
  -9   7   6        2.89        7.53     10.13 o 
  -8   7   6        4.45       11.73      7.75 o 
  -7   7   6        0.15        1.38      5.83 o 
  -6   7   6       32.68       36.05      8.33 o 
  -5   7   6        2.74       -1.12      7.23 o 
  -4   7   6        0.45        1.06      7.08 o 
  -3   7   6        3.88       -1.17     10.56 o 
  -2   7   6        6.53        9.53     16.28 o 
  -1   7   6        9.86        0.69     17.28 o 
   0   7   6       16.12        8.51     18.17 o 
  -9   8   6        1.08       13.83     13.36 o 
  -8   8   6        0.31        5.27     13.27 o 
  -7   8   6        0.18      -10.97     15.49 o 
  -6   8   6        0.73       -0.33      9.31 o 
  -5   8   6       25.61       36.00     11.63 o 
  -4   8   6       15.05       12.12     12.49 o 
  -3   8   6       32.95       58.75     18.39 o 
  -2   8   6        0.54       -5.66     18.16 o 
  -1   8   6       36.36       50.05     19.70 o 
  -8   9   6        1.30       10.54     15.02 o 
  -7   9   6        0.42       -2.31     17.35 o 
  -6   9   6        0.50        1.33     10.84 o 
  -5   9   6       29.61       33.63     14.15 o 
  -4   9   6       35.21       47.02     14.41 o 
  -3   9   6        0.57       -3.91     19.29 o 
  -2   9   6        2.15        4.07     20.33 o 
   1 -13   7        1.64        5.41     11.78 o 
   2 -13   7        5.32        8.04     10.49 o 
   4 -13   7       25.82       22.75     16.56 o 
   5 -13   7        5.16       -5.57     16.34 o 
   6 -13   7        0.41        4.03     14.25 o 
  -1 -12   7        2.94       12.36     10.60 o 
   0 -12   7        1.21       -4.47     16.46 o 
   1 -12   7       14.44       17.96     10.34 o 
   2 -12   7        1.45        4.57      7.68 o 
   3 -12   7        1.38       -4.46      7.26 o 
   4 -12   7        0.69        2.08      9.04 o 
   5 -12   7        0.69       -0.22     10.33 o 
   6 -12   7        7.22        3.13     10.50 o 
   7 -12   7        3.78        6.08     10.29 o 
  -2 -11   7       10.67       12.74     11.92 o 
  -1 -11   7       10.86       18.46      9.44 o 
   0 -11   7        0.74        2.66     10.78 o 
   1 -11   7        1.41        3.69      9.56 o 
   2 -11   7       16.62       16.48      7.33 o 
   3 -11   7        6.28        6.03     10.62 o 
   4 -11   7       21.23       13.62      9.04 o 
   5 -11   7        2.01        4.11      9.58 o 
   6 -11   7       23.97       25.97     10.04 o 
   7 -11   7        2.79       -3.74     12.79 o 
   8 -11   7        6.23        3.31     17.52 o 
  -3 -10   7        9.07        8.43     12.22 o 
  -2 -10   7       11.98       17.00      9.68 o 
  -1 -10   7        9.90        5.53     12.17 o 
   0 -10   7       18.94       19.37      9.86 o 
   1 -10   7        7.56       10.48      8.71 o 
   2 -10   7       26.48       26.43      7.17 o 
   3 -10   7       56.43       58.14      9.57 o 
   4 -10   7       33.65       39.85      7.83 o 
   5 -10   7       11.15        5.89      9.45 o 
   6 -10   7       40.50       30.01     13.08 o 
   7 -10   7        8.76       14.81     12.99 o 
   8 -10   7        8.90        4.26     13.65 o 
  -4  -9   7       12.12       12.05     12.05 o 
  -3  -9   7        0.35      -10.36     16.10 o 
  -2  -9   7       26.51       26.91      9.05 o 
  -1  -9   7        0.36        6.24      9.96 o 
   0  -9   7       58.09       44.56      9.48 o 
   1  -9   7      164.85      186.18      9.86 o 
   2  -9   7       44.42       43.65      6.99 o 
   3  -9   7       17.74       20.94      8.90 o 
   4  -9   7       45.06       53.06      7.61 o 
   5  -9   7       75.52       99.30      9.97 o 
   6  -9   7       35.97       28.31     12.69 o 
   7  -9   7        3.65        4.74     12.88 o 
   8  -9   7        0.04       -5.49     13.44 o 
  -5  -8   7        0.07       -2.81     12.02 o 
  -4  -8   7        0.31        3.47     11.00 o 
  -3  -8   7       12.81        1.91     10.29 o 
  -2  -8   7       25.45       27.46     10.08 o 
  -1  -8   7      148.23      148.00     10.32 o 
   0  -8   7       11.75        9.24      7.99 o 
   1  -8   7       39.99       43.48      6.79 o 
   2  -8   7        3.68        4.73      3.75 o 
   3  -8   7       56.63       57.91      5.90 o 
   4  -8   7       65.52       64.82      5.53 o 
   5  -8   7       37.31       34.73      6.34 o 
   6  -8   7       13.86        6.40      5.49 o 
   7  -8   7        1.02        4.68     12.47 o 
   8  -8   7        4.40       -0.02     13.20 o 
   9  -8   7        0.03        2.60     21.86 o 
  -6  -7   7        4.71       -7.92     17.78 o 
  -5  -7   7       10.20        6.69     11.24 o 
  -4  -7   7       13.64       18.86     10.50 o 
  -3  -7   7        3.31       15.05     13.92 o 
  -2  -7   7       46.42       41.90      9.05 o 
  -1  -7   7      136.32      127.77      8.17 o 
   0  -7   7       69.60       63.73      5.86 o 
   1  -7   7        6.27        4.34      5.43 o 
   2  -7   7        2.11        1.52      3.44 o 
   3  -7   7       35.62       42.08      4.60 o 
   4  -7   7        0.09        4.19      6.48 o 
   5  -7   7       34.15       29.88      6.24 o 
   6  -7   7       64.61       62.53     10.03 o 
   7  -7   7       24.29       34.22     12.35 o 
   8  -7   7        0.71       -0.26     12.62 o 
   9  -7   7        4.06       11.55     21.24 o 
  -7  -6   7        3.31       -1.36     12.30 o 
  -6  -6   7        1.91       11.15     11.67 o 
  -5  -6   7        0.06       -0.05     10.32 o 
  -4  -6   7        0.71        6.44     13.98 o 
  -3  -6   7        0.83       -4.67     12.21 o 
  -2  -6   7      148.73      148.01      8.52 o 
  -1  -6   7       90.01       92.63      5.32 o 
   0  -6   7       14.63       16.75      4.56 o 
   1  -6   7      330.02      370.80      5.29 o 
   2  -6   7       81.06       83.56      6.09 o 
   3  -6   7       36.44       38.45      4.50 o 
   4  -6   7      209.54      227.94      6.63 o 
   5  -6   7      131.77      115.16     15.73 o 
   6  -6   7      163.38      151.27     10.63 o 
   7  -6   7        4.86        1.50     11.64 o 
   8  -6   7        0.25       -2.43     12.38 o 
  -8  -5   7        4.32       11.72     19.27 o 
  -7  -5   7      198.26      218.10     15.04 o 
  -6  -5   7       64.41       72.27     17.27 o 
  -5  -5   7       19.02       25.64     14.32 o 
  -4  -5   7       18.40        5.99     12.66 o 
  -3  -5   7       24.12       22.44      8.77 o 
  -2  -5   7      148.76      146.15      5.56 o 
  -1  -5   7       62.60       56.69      4.45 o 
   0  -5   7      175.12      168.59      5.24 o 
   1  -5   7      186.12      190.57      5.56 o 
   2  -5   7       20.99       29.54      5.91 o 
   3  -5   7      299.89      309.49      8.15 o 
   4  -5   7       63.77       66.21      5.71 o 
   5  -5   7       24.61       20.95      8.39 o 
   6  -5   7       25.26       42.44      9.51 o 
   7  -5   7        0.09        4.59     11.22 o 
   8  -5   7        2.51       -2.08     18.40 o 
  -8  -4   7       30.86       23.00     18.45 o 
  -7  -4   7       88.16       80.53     17.84 o 
  -6  -4   7       26.09       19.62     14.87 o 
  -5  -4   7      116.51      111.32     14.96 o 
  -4  -4   7        4.15        3.15      8.67 o 
  -3  -4   7        1.65       -1.86      4.31 o 
  -2  -4   7       45.69       45.61      3.52 o 
  -1  -4   7      187.37      193.89      6.05 o 
   0  -4   7      867.21      888.75     11.02 o 
   1  -4   7       12.86       10.21      4.43 o 
   2  -4   7       15.83       12.64      5.53 o 
   3  -4   7       25.50       24.93      5.90 o 
   4  -4   7      157.31      147.02      7.64 o 
   5  -4   7      105.35       97.62      9.65 o 
   6  -4   7       45.76       53.04     11.29 o 
   7  -4   7        0.74        1.00     11.58 o 
   8  -4   7        0.73       -0.44     12.50 o 
  -9  -3   7        0.49       -5.50     17.81 o 
  -8  -3   7      152.97      133.43     19.47 o 
  -7  -3   7       17.54       32.31     15.95 o 
  -6  -3   7       40.61       33.50      9.90 o 
  -5  -3   7        7.90        6.30      8.94 o 
  -4  -3   7      132.45      119.59      9.76 o 
  -3  -3   7       81.87       76.91      8.15 o 
  -2  -3   7       31.26       32.35      8.13 o 
  -1  -3   7      306.39      302.59      8.42 o 
   0  -3   7        6.50        5.31      3.96 o 
   1  -3   7        0.21        0.21      3.95 o 
   2  -3   7        8.29       11.47      5.09 o 
   3  -3   7      199.70      201.07      9.24 o 
   4  -3   7       33.61       36.84      8.34 o 
   5  -3   7       39.62       44.65     10.28 o 
   6  -3   7       48.78       50.01     11.37 o 
   7  -3   7        2.56        2.60     11.94 o 
   8  -3   7        0.79        4.78     14.45 o 
  -9  -2   7        5.46       -1.89     17.04 o 
  -8  -2   7       12.31        6.07     16.37 o 
  -7  -2   7      311.31      322.15      9.45 o 
  -6  -2   7      253.63      248.87     10.98 o 
  -5  -2   7       87.22       73.88      7.59 o 
  -4  -2   7        5.09        0.53      7.77 o 
  -3  -2   7       28.97       36.16     11.00 o 
  -2  -2   7       72.14       55.17      5.84 o 
  -1  -2   7      157.22      130.51     10.76 o 
   0  -2   7        2.07       -0.04      5.57 o 
   1  -2   7        1.49        2.75      5.03 o 
   2  -2   7       54.06       55.17      6.08 o 
   3  -2   7        6.64       12.25     10.37 o 
   4  -2   7       32.20       28.66      8.67 o 
   5  -2   7        2.78        7.78     14.85 o 
   6  -2   7       21.70       24.44     17.32 o 
   7  -2   7        0.02       -0.96     16.93 o 
  -9  -1   7       17.92       38.00     17.08 o 
  -8  -1   7       38.68       21.06     16.26 o 
  -7  -1   7      339.00      315.70     10.52 o 
  -6  -1   7       69.71       80.34      6.68 o 
  -5  -1   7      397.05      289.44     56.26 o 
  -4  -1   7        4.76        4.18      7.93 o 
  -3  -1   7      160.70      166.33      9.51 o 
  -2  -1   7       94.10       97.25     12.47 o 
  -1  -1   7      638.13      661.69     11.55 o 
   0  -1   7      215.57      214.86      5.17 o 
   1  -1   7       16.26        8.96      4.79 o 
   2  -1   7      132.15      142.33     11.60 o 
   3  -1   7       31.70       20.93     11.51 o 
   4  -1   7       97.60       96.59     16.21 o 
   5  -1   7       75.95       63.38     11.94 o 
   6  -1   7       16.43        6.53     18.25 o 
   7  -1   7       15.10       24.00     19.93 o 
 -10   0   7        1.33       -4.77     17.78 o 
  -9   0   7        3.90        8.15     16.51 o 
  -8   0   7       45.11       49.90      9.44 o 
  -7   0   7      263.60      256.30      7.67 o 
  -6   0   7      494.44      533.35      7.51 o 
  -5   0   7        1.59        7.02      6.40 o 
  -4   0   7      826.07      863.42     22.83 o 
  -3   0   7      105.95      103.21      9.36 o 
  -2   0   7       10.74       11.99      7.28 o 
  -1   0   7        2.21        3.01      5.83 o 
   0   0   7        1.14       -0.14      3.91 o 
   1   0   7       93.63       86.49      8.67 o 
   2   0   7       21.55       18.93     10.80 o 
   3   0   7       84.62       82.38     14.68 o 
   4   0   7        7.81        8.84     10.98 o 
   5   0   7        1.04       -5.67     17.40 o 
   6   0   7        0.82       -4.11     19.00 o 
 -10   1   7        4.46       13.29     18.94 o 
  -9   1   7        3.34       -3.90     16.41 o 
  -8   1   7        1.73       -0.03      7.99 o 
  -7   1   7        4.22        4.11      6.21 o 
  -6   1   7      622.73      669.56     25.73 o 
  -5   1   7       94.54      103.04      5.44 o 
  -4   1   7      109.88      101.23      7.10 o 
  -3   1   7      508.46      537.32     12.24 o 
  -2   1   7       81.05       92.95      6.21 o 
  -1   1   7       99.75      102.61      6.64 o 
   0   1   7       16.69       22.27      8.39 o 
   1   1   7        2.73       -4.29     10.40 o 
   2   1   7        0.99        3.07     12.69 o 
   3   1   7        8.43        7.23     10.43 o 
   4   1   7        8.88        0.34     17.27 o 
   5   1   7        0.99        4.79     17.84 o 
   6   1   7        5.86        0.45     20.14 o 
 -10   2   7        7.63       15.63     12.82 o 
  -9   2   7       28.43       41.32     18.32 o 
  -8   2   7       79.92       80.50      8.31 o 
  -7   2   7      376.16      416.61      9.29 o 
  -6   2   7      139.85      127.26      7.44 o 
  -5   2   7      692.58      680.58     27.00 o 
  -4   2   7       59.14       57.65      6.59 o 
  -3   2   7       33.44       28.98      8.64 o 
  -2   2   7       14.60        8.73      6.18 o 
  -1   2   7       49.96       35.05      9.29 o 
   0   2   7       49.06       54.62     12.53 o 
   1   2   7       22.25       17.36      9.77 o 
   2   2   7       39.18       41.09     10.89 o 
   3   2   7       33.68       31.32     17.44 o 
   5   2   7       11.86      -10.43     19.57 o 
 -10   3   7        0.01        4.73     14.79 o 
  -9   3   7        0.69        3.62     10.46 o 
  -8   3   7        3.41        2.98     10.75 o 
  -7   3   7       49.69       43.02      5.43 o 
  -6   3   7      126.33      128.15      6.26 o 
  -5   3   7        6.20        5.69      6.77 o 
  -4   3   7      177.35      181.71      8.31 o 
  -3   3   7       72.27       75.32      7.16 o 
  -2   3   7        0.15       -0.96      4.25 o 
  -1   3   7        0.10        0.59      8.65 o 
   0   3   7       83.99       91.30     11.94 o 
   1   3   7       11.83       12.93     10.23 o 
   2   3   7       19.11       21.01     16.63 o 
   3   3   7        0.47       -1.07     17.44 o 
   4   3   7        1.40       -5.86     18.73 o 
 -10   4   7        0.52        2.79     11.95 o 
  -9   4   7        1.74        1.17      9.01 o 
  -8   4   7        3.77        9.18      8.36 o 
  -7   4   7        3.13       -2.77      5.16 o 
  -6   4   7      736.94      804.06     15.17 o 
  -5   4   7       51.78       49.51      6.49 o 
  -4   4   7      224.62      228.38      6.87 o 
  -3   4   7      291.84      285.71     11.09 o 
  -2   4   7       98.97       91.94      7.18 o 
  -1   4   7        0.02       -6.27      8.75 o 
   0   4   7       38.35       47.80     10.33 o 
   1   4   7        0.03       10.63     16.26 o 
   2   4   7        0.42       17.23     17.01 o 
   3   4   7        6.58       13.46     18.67 o 
 -10   5   7        5.67        6.07     10.07 o 
  -9   5   7       16.56       16.86      9.41 o 
  -8   5   7       13.42       11.80      7.07 o 
  -7   5   7       24.20       27.92      5.23 o 
  -6   5   7      375.02      420.95     15.25 o 
  -5   5   7      207.42      182.64     10.90 o 
  -4   5   7       84.73       88.27      7.05 o 
  -3   5   7       18.65       13.29      5.98 o 
  -2   5   7        0.23        3.41      7.29 o 
  -1   5   7       20.46       36.80     15.57 o 
   0   5   7        6.47        0.94     16.30 o 
   1   5   7        0.11       -3.06     17.51 o 
   2   5   7       14.09       23.55     18.79 o 
  -9   6   7        0.96        6.01     10.07 o 
  -8   6   7        8.72       12.66      7.53 o 
  -7   6   7       13.92       10.28      4.52 o 
  -6   6   7       49.50       43.48      4.84 o 
  -5   6   7      126.76      115.84     12.12 o 
  -4   6   7        1.20        6.18      5.31 o 
  -3   6   7        0.02       14.33      9.02 o 
  -2   6   7        1.57       -8.92     16.13 o 
  -1   6   7        0.87       -2.93     16.62 o 
   0   6   7        3.23        4.05     17.24 o 
   1   6   7        5.34        6.80     18.77 o 
  -9   7   7        0.01        0.71     13.78 o 
  -8   7   7        1.23        3.73      8.86 o 
  -7   7   7        0.76       -4.79     13.89 o 
  -6   7   7       37.01       43.34      9.23 o 
  -5   7   7       79.80       97.18     22.63 o 
  -4   7   7      233.87      262.92     43.02 o 
  -3   7   7        4.62       11.02     16.72 o 
  -2   7   7       12.39       23.00     18.25 o 
  -1   7   7        4.54       -7.31     18.19 o 
   0   7   7        2.47       11.95     20.01 o 
  -8   8   7        0.60       -0.77     13.49 o 
  -7   8   7        6.42        9.91     13.68 o 
  -6   8   7       30.55       39.88     10.88 o 
  -5   8   7       20.23       11.18     12.20 o 
  -4   8   7       10.14        9.98     14.05 o 
  -3   8   7        3.97       18.27     19.54 o 
  -2   8   7        0.16        0.55     19.97 o 
   2 -13   8        6.43       -2.04     10.55 o 
   4 -13   8       31.09       41.21     16.50 o 
   5 -13   8        1.20       -6.89     11.69 o 
  -1 -12   8        4.87       23.86     13.17 o 
   0 -12   8        1.73        8.05     15.54 o 
   1 -12   8        0.48       -3.24     10.00 o 
   2 -12   8        4.79        0.51      7.92 o 
   3 -12   8        0.05        4.70     13.75 o 
   4 -12   8        0.30        0.70      9.46 o 
   5 -12   8       45.10       40.38     11.56 o 
   6 -12   8        0.37        2.73     14.30 o 
  -2 -11   8        2.56       -6.07     12.06 o 
  -1 -11   8        0.47        9.11     10.67 o 
   0 -11   8        9.53        5.65     10.57 o 
   1 -11   8        7.52        3.09      8.14 o 
   2 -11   8        1.66       -4.22      7.70 o 
   3 -11   8        1.29       -0.13      9.64 o 
   4 -11   8        3.22       -2.89      8.34 o 
   5 -11   8       21.54       16.06     10.65 o 
   6 -11   8        6.51        7.67     14.24 o 
   7 -11   8        7.80       -5.29     13.98 o 
  -3 -10   8        7.85       18.33     12.34 o 
  -2 -10   8        4.16        1.10     11.16 o 
  -1 -10   8        1.91        1.83     10.52 o 
   0 -10   8        2.96        4.97      9.46 o 
   1 -10   8       50.45       46.00      7.88 o 
   2 -10   8       10.09        5.50      9.46 o 
   3 -10   8        0.58       -1.02      9.27 o 
   4 -10   8      143.21      150.10      9.48 o 
   5 -10   8       51.01       59.90     10.56 o 
   6 -10   8        5.47        3.43     13.72 o 
   7 -10   8        0.07        9.53     24.60 o 
   8 -10   8        0.13        0.65     14.90 o 
  -4  -9   8        5.43        8.35     16.92 o 
  -3  -9   8        2.05       -4.03     11.27 o 
  -2  -9   8       42.75       37.75     10.48 o 
  -1  -9   8       20.70       22.57      9.61 o 
   0  -9   8        7.33       -0.58      8.67 o 
   1  -9   8       10.61       14.91      7.39 o 
   2  -9   8       58.18       53.43      5.10 o 
   3  -9   8       50.20       41.71      9.73 o 
   4  -9   8        0.28        2.86      5.70 o 
   5  -9   8       31.28       30.31      7.30 o 
   6  -9   8       33.06       20.65     13.37 o 
   7  -9   8        2.92       28.77     13.89 o 
   8  -9   8        2.61        8.26     14.34 o 
  -5  -8   8        4.73       14.45     17.37 o 
  -4  -8   8       20.02       23.01     16.28 o 
  -3  -8   8       19.52       21.04     10.35 o 
  -2  -8   8        4.50        8.89     12.26 o 
  -1  -8   8      149.13      142.58      9.71 o 
   0  -8   8       79.99       85.05      7.67 o 
   1  -8   8       71.51       76.85      5.57 o 
   2  -8   8        0.17        1.86      4.19 o 
   3  -8   8       27.84       22.00      6.93 o 
   4  -8   8      102.97       92.59      9.77 o 
   5  -8   8       29.35       32.54      6.84 o 
   6  -8   8        5.68       11.86     12.47 o 
   7  -8   8       20.72       12.33     13.60 o 
   8  -8   8        1.13        0.72     13.61 o 
  -6  -7   8        2.16      -10.55     18.18 o 
  -5  -7   8       12.68       16.41     16.03 o 
  -4  -7   8        8.16        3.76     14.88 o 
  -3  -7   8       59.76       51.18      9.57 o 
  -2  -7   8       74.18       66.56      8.55 o 
  -1  -7   8        0.11       -1.75      6.84 o 
   0  -7   8        6.70        1.61      5.23 o 
   1  -7   8        8.97        3.23      4.58 o 
   2  -7   8        2.07        4.96      4.75 o 
   3  -7   8       13.25       11.27      7.63 o 
   4  -7   8       58.98       48.66      9.74 o 
   5  -7   8      132.45      127.31     12.83 o 
   6  -7   8       31.87       14.07     12.09 o 
   7  -7   8        1.80       -3.42     12.65 o 
   8  -7   8        8.39       12.70     13.37 o 
  -7  -6   8        4.65       -3.76     18.65 o 
  -6  -6   8        0.11       -4.37     16.44 o 
  -5  -6   8       23.77       15.93     15.36 o 
  -4  -6   8       63.19       59.58     15.16 o 
  -3  -6   8        3.42        3.81      7.87 o 
  -2  -6   8       11.25       13.58      6.27 o 
  -1  -6   8        2.08        1.05      5.18 o 
   0  -6   8        8.53        5.84      4.47 o 
   1  -6   8       15.23       22.85      4.85 o 
   2  -6   8       69.26       77.35      8.32 o 
   3  -6   8       51.77       49.49      6.58 o 
   4  -6   8        8.58       10.85     10.97 o 
   5  -6   8        6.30        3.29      6.39 o 
   6  -6   8      125.43      127.50     13.25 o 
   7  -6   8       18.56       26.44     12.53 o 
   8  -6   8        1.23        2.75     13.44 o 
  -7  -5   8       52.44       48.21     18.76 o 
  -6  -5   8       11.60       -2.29     15.64 o 
  -5  -5   8       24.95       34.66     14.91 o 
  -4  -5   8        0.05       -1.82     13.44 o 
  -3  -5   8       40.51       30.86      5.55 o 
  -2  -5   8        8.56        9.06      7.28 o 
  -1  -5   8      384.43      386.27      8.04 o 
   0  -5   8      215.16      230.73      7.40 o 
   1  -5   8       92.32       93.76      5.62 o 
   2  -5   8        1.08       -2.51      6.29 o 
   3  -5   8       99.96       91.67      5.44 o 
   4  -5   8      296.46      314.01     14.24 o 
   5  -5   8        9.61        7.31      8.47 o 
   6  -5   8        5.04        9.06     11.70 o 
   7  -5   8       32.66       33.40     12.58 o 
   8  -5   8        3.14        5.29     19.42 o 
  -8  -4   8        7.99        8.96     17.86 o 
  -7  -4   8       39.38       63.00     17.80 o 
  -6  -4   8       12.78       20.72     15.46 o 
  -5  -4   8        0.85        2.70     13.70 o 
  -4  -4   8       75.10       51.96      7.73 o 
  -3  -4   8       32.38       30.88      9.08 o 
  -2  -4   8      323.46      332.82      7.82 o 
  -1  -4   8       33.45       38.48      5.69 o 
   0  -4   8       12.55        7.90      4.09 o 
   1  -4   8        6.80        4.17      5.09 o 
   2  -4   8      147.20      133.70      7.12 o 
   3  -4   8       50.51       45.07      6.53 o 
   4  -4   8       18.53       19.13      8.43 o 
   5  -4   8        1.77        4.48      9.23 o 
   6  -4   8       47.42       32.94     11.75 o 
   7  -4   8        1.67       -5.95     12.33 o 
  -8  -3   8        0.16       -9.28     17.00 o 
  -7  -3   8       33.97       42.39     17.04 o 
  -6  -3   8        0.18        3.01      6.12 o 
  -5  -3   8       40.10       23.31     12.04 o 
  -4  -3   8       74.98       70.88      9.56 o 
  -3  -3   8       18.79       12.17      8.29 o 
  -2  -3   8       78.62       72.79      5.92 o 
  -1  -3   8      396.88      389.28      6.68 o 
   0  -3   8        8.58        9.72      4.73 o 
   1  -3   8       62.07       62.40      4.93 o 
   2  -3   8        4.48        1.25      7.43 o 
   3  -3   8        1.42        1.38      7.79 o 
   4  -3   8       21.06       24.80      8.84 o 
   5  -3   8        2.10        2.24      9.57 o 
   6  -3   8       62.10       64.65     12.21 o 
   7  -3   8       14.47        1.77     12.97 o 
  -9  -2   8        0.41        2.01     17.22 o 
  -8  -2   8        0.59        2.50     16.03 o 
  -7  -2   8      299.67      282.07      9.56 o 
  -6  -2   8        3.66        2.20      4.05 o 
  -5  -2   8       20.17       13.37      9.37 o 
  -4  -2   8      145.56      154.07     10.06 o 
  -3  -2   8      247.23      270.17      9.56 o 
  -2  -2   8      453.64      483.59      9.81 o 
  -1  -2   8        7.45        7.64      3.84 o 
   0  -2   8       92.62      102.64      6.02 o 
   1  -2   8        0.49        1.34      5.50 o 
   2  -2   8       24.67       25.81     10.09 o 
   3  -2   8       48.49       51.91      8.22 o 
   4  -2   8      117.19      137.80     10.26 o 
   5  -2   8       13.01       13.24     10.76 o 
   6  -2   8        6.75        2.21     12.27 o 
   7  -2   8       19.85       12.64     13.74 o 
  -9  -1   8        1.47       -2.46     17.30 o 
  -8  -1   8        3.62       10.78     16.27 o 
  -7  -1   8        0.20        1.11      5.85 o 
  -6  -1   8       50.88       46.40      8.17 o 
  -5  -1   8       38.71       47.57      9.24 o 
  -4  -1   8      131.10      140.57     10.74 o 
  -3  -1   8       23.94       14.86      4.81 o 
  -2  -1   8       42.31       37.41     10.28 o 
  -1  -1   8       14.20       11.89      7.15 o 
   0  -1   8        0.04       -1.88      4.73 o 
   1  -1   8       89.82       85.01      6.50 o 
   2  -1   8        7.05       13.64     10.62 o 
   3  -1   8       43.57       38.45     15.56 o 
   4  -1   8        0.80        1.47     15.05 o 
   5  -1   8        1.23        7.67     12.12 o 
   6  -1   8       39.69       50.71     20.39 o 
  -9   0   8        0.16        0.81     16.73 o 
  -8   0   8       21.58       24.84     11.64 o 
  -7   0   8       75.69       81.14     11.85 o 
  -6   0   8       37.67       51.85     16.66 o 
  -5   0   8       39.33       37.97     10.55 o 
  -4   0   8        8.63        4.88      2.04 o 
  -3   0   8       56.64       32.19     13.53 o 
  -2   0   8      132.50      134.10      9.26 o 
  -1   0   8      192.59      188.51      7.46 o 
   0   0   8       12.74        8.23      4.53 o 
   1   0   8        9.10       10.65     11.93 o 
   2   0   8       11.47        5.13     14.09 o 
   3   0   8       30.55       35.84     15.05 o 
   4   0   8       32.52       23.91     11.82 o 
   5   0   8        3.10       11.24     18.79 o 
 -10   1   8        2.08       11.96     13.70 o 
  -9   1   8        4.96        1.34     18.57 o 
  -8   1   8        0.27        3.52     17.85 o 
  -7   1   8      204.62      231.46     10.33 o 
  -6   1   8       58.28       56.93      6.88 o 
  -5   1   8      203.86      203.61     12.52 o 
  -4   1   8      190.48      196.74     20.79 o 
  -3   1   8      197.75      204.42     12.37 o 
  -2   1   8      225.70      247.93      8.75 o 
  -1   1   8        8.39        4.46      9.00 o 
   0   1   8       46.05       29.30     12.78 o 
   1   1   8        2.40       -1.84     13.62 o 
   2   1   8       24.90       23.48     14.55 o 
   3   1   8       19.62       19.73     11.53 o 
   4   1   8       13.27       13.10     18.86 o 
   5   1   8        0.11        0.34     19.88 o 
 -10   2   8        0.74       -3.85     11.93 o 
  -9   2   8        0.32        6.17     10.63 o 
  -8   2   8        0.02       -2.49      9.33 o 
  -7   2   8        0.66        0.39      5.78 o 
  -6   2   8        0.75        4.22      6.28 o 
  -5   2   8       41.37       28.72      6.12 o 
  -4   2   8       13.62       18.11      6.57 o 
  -3   2   8        0.32       -2.43      9.32 o 
  -2   2   8        0.01       -0.77      8.50 o 
  -1   2   8       19.69       15.69     12.53 o 
   0   2   8       17.20       19.75     13.72 o 
   1   2   8       44.83       40.95     11.02 o 
   2   2   8        5.83        2.43     11.13 o 
   3   2   8        0.84       21.05     18.51 o 
   4   2   8        1.46       20.08     19.91 o 
 -10   3   8        0.08       -3.88     14.75 o 
  -9   3   8       18.48       38.83     11.08 o 
  -8   3   8        4.74        3.55      8.16 o 
  -7   3   8      119.36      113.35      6.44 o 
  -6   3   8      227.55      216.47     11.83 o 
  -5   3   8       10.19        9.26      7.05 o 
  -4   3   8        0.10       -1.51      6.86 o 
  -3   3   8       25.82       30.26      8.86 o 
  -2   3   8       61.60       25.20     19.58 o 
  -1   3   8        2.37        3.09      9.63 o 
   0   3   8       11.11       12.20     10.63 o 
   1   3   8       11.11       19.24     11.29 o 
   2   3   8       35.13       24.22     18.34 o 
   3   3   8        2.74        2.68     18.78 o 
 -10   4   8        7.51        6.51     14.19 o 
  -9   4   8        0.30        0.99      9.35 o 
  -8   4   8        0.06       -3.37     19.74 o 
  -7   4   8       16.13        9.14      5.35 o 
  -6   4   8       35.94       24.79      6.48 o 
  -5   4   8      175.98      182.28      7.10 o 
  -4   4   8      151.90      147.07      7.13 o 
  -3   4   8       21.03       19.28      8.94 o 
  -2   4   8        8.42        4.38      5.93 o 
  -1   4   8       26.38       34.02     10.44 o 
   0   4   8       22.65       27.02     11.02 o 
   1   4   8       27.30       43.66     18.91 o 
   2   4   8        4.85        8.70     18.88 o 
  -9   5   8        7.84       19.20     13.50 o 
  -8   5   8        0.07        5.96      7.78 o 
  -7   5   8        0.72       -0.97      6.59 o 
  -6   5   8        7.09       10.74      5.57 o 
  -5   5   8      156.06      146.60      6.87 o 
  -4   5   8       28.21       29.22      7.58 o 
  -3   5   8       15.25        6.03      8.99 o 
  -2   5   8       12.57       11.60      9.70 o 
  -1   5   8        0.93       -1.95     16.69 o 
   0   5   8        0.30       -2.42     17.67 o 
   1   5   8        2.48       10.41     18.95 o 
  -9   6   8       18.78       34.65     13.67 o 
  -8   6   8        0.92       -3.66      8.72 o 
  -7   6   8        8.83        3.22      8.77 o 
  -6   6   8       53.76       57.27      7.60 o 
  -5   6   8      157.17      155.64     10.86 o 
  -4   6   8       18.84       17.23      7.68 o 
  -3   6   8        0.02       -3.82     16.59 o 
  -2   6   8        0.63        8.22     17.13 o 
  -1   6   8        1.51       -8.27     18.07 o 
   0   6   8        0.02        6.07     18.81 o 
  -8   7   8        2.39        4.93     12.17 o 
  -7   7   8        1.38       -1.58     12.38 o 
  -6   7   8        0.28        2.37      9.42 o 
  -5   7   8       30.82       40.72     11.87 o 
  -4   7   8        1.03       -7.04     13.31 o 
  -3   7   8        2.96        8.91     17.99 o 
  -2   7   8        1.94       10.66     18.87 o 
  -6   8   8       16.64       21.58     11.45 o 
  -5   8   8       32.87       32.45     13.68 o 
   3 -13   9        4.38        9.26     17.07 o 
   0 -12   9        0.38        0.58     15.57 o 
   1 -12   9        8.98       13.33      8.98 o 
   2 -12   9        3.12        1.14     10.18 o 
   3 -12   9        4.53        3.47     10.05 o 
   4 -12   9        0.28       -2.11      8.83 o 
   5 -12   9        8.11       -5.24     11.63 o 
   6 -12   9        0.43        4.54     18.52 o 
  -2 -11   9        3.92        7.94     11.91 o 
  -1 -11   9       17.98       17.69     11.02 o 
   0 -11   9       59.31       59.12     11.11 o 
   1 -11   9       45.74       30.94      8.89 o 
   2 -11   9        0.58        3.19     10.47 o 
   3 -11   9        7.69        6.87     10.16 o 
   4 -11   9        0.89       -1.23      8.78 o 
   5 -11   9       10.15        5.08     15.22 o 
   6 -11   9        1.71       -2.66     15.05 o 
  -3 -10   9        6.19       11.62     12.05 o 
  -2 -10   9        0.01       -7.91     14.66 o 
  -1 -10   9       50.25       36.84     10.47 o 
   0 -10   9      134.63      115.82      9.48 o 
   1 -10   9       13.09        6.19      8.06 o 
   2 -10   9       29.94       24.79      7.13 o 
   3 -10   9        8.63        5.02      9.95 o 
   4 -10   9        0.67        0.75      9.02 o 
   5 -10   9        9.07        0.34     14.67 o 
   6 -10   9        2.43        4.22     14.55 o 
   7 -10   9        0.93       -9.00     18.51 o 
  -4  -9   9        0.08       12.15     16.02 o 
  -3  -9   9       12.97       13.37     10.67 o 
  -2  -9   9        3.26        4.94      9.67 o 
  -1  -9   9       25.79       14.69      9.35 o 
   0  -9   9       15.30        7.03      7.96 o 
   1  -9   9       59.96       47.60      6.70 o 
   2  -9   9       22.07       20.33      4.51 o 
   3  -9   9        1.13        4.09      7.45 o 
   4  -9   9        2.51        0.25     10.10 o 
   5  -9   9       80.16       78.00     14.73 o 
   6  -9   9        0.18        0.66     16.97 o 
   7  -9   9        4.04        6.35     14.23 o 
  -5  -8   9        1.43       15.12     17.56 o 
  -4  -8   9        9.67       -2.00     10.61 o 
  -3  -8   9        1.80        4.59      9.40 o 
  -2  -8   9       16.50       15.67      8.36 o 
  -1  -8   9      116.30      106.90      9.50 o 
   0  -8   9      139.10      157.69      6.78 o 
   1  -8   9      452.81      477.23      8.02 o 
   2  -8   9       27.79       23.94      5.50 o 
   3  -8   9        7.73        8.90      7.52 o 
   4  -8   9        0.03        0.64      7.10 o 
   5  -8   9        0.09        1.15     12.87 o 
   6  -8   9       10.47       14.20     13.00 o 
   7  -8   9        0.00        1.08     13.83 o 
  -6  -7   9        0.01       -5.80     17.75 o 
  -5  -7   9       27.03       11.58     16.81 o 
  -4  -7   9       22.07       22.82      9.55 o 
  -3  -7   9        8.97        9.79      8.01 o 
  -2  -7   9        0.18        0.50      7.21 o 
  -1  -7   9      233.57      225.93     10.16 o 
   0  -7   9       39.34       40.35      6.01 o 
   1  -7   9        9.74       19.23      6.31 o 
   2  -7   9       83.73      103.09      7.15 o 
   3  -7   9        3.72        3.83      6.48 o 
   4  -7   9        3.92        5.48      8.35 o 
   5  -7   9       37.12       30.64      8.71 o 
   6  -7   9        0.50       15.33     12.64 o 
   7  -7   9        6.12       13.11     13.25 o 
  -7  -6   9       13.34        7.76     18.94 o 
  -6  -6   9       16.20        4.69     17.21 o 
  -5  -6   9        3.17       -1.79     15.96 o 
  -4  -6   9       15.28       17.04      7.36 o 
  -3  -6   9      147.38      126.30     22.95 o 
  -2  -6   9      226.68      207.99     11.97 o 
  -1  -6   9        0.29        5.97      7.82 o 
   0  -6   9        4.26        7.06      6.17 o 
   1  -6   9      234.58      227.42      6.27 o 
   2  -6   9       66.43       65.22      5.81 o 
   3  -6   9       15.12       16.12      6.38 o 
   4  -6   9       32.87       32.65     11.67 o 
   5  -6   9      105.65      105.75     12.74 o 
   6  -6   9        9.43       17.39     12.42 o 
   7  -6   9        7.75        9.25     13.07 o 
  -6  -5   9        2.66       -4.19     16.20 o 
  -5  -5   9       31.89       25.06      6.53 o 
  -4  -5   9       74.16       33.03      9.82 o 
  -3  -5   9       17.00        1.36     13.74 o 
  -2  -5   9        1.87       -0.02      8.27 o 
  -1  -5   9        6.85        2.48      7.02 o 
   0  -5   9      304.46      319.57      7.41 o 
   1  -5   9      924.54      974.30      8.71 o 
   2  -5   9       63.51       75.58      9.27 o 
   3  -5   9        2.00        4.95      6.55 o 
   4  -5   9        1.39       -0.29      8.06 o 
   5  -5   9        2.83        1.09      8.95 o 
   6  -5   9        1.20        1.98     12.49 o 
   7  -5   9        2.84       -2.76     13.12 o 
  -8  -4   9        5.01       11.90     18.69 o 
  -7  -4   9       11.69       13.01     16.76 o 
  -6  -4   9        2.77       -3.28     15.49 o 
  -5  -4   9       39.12       31.04     15.41 o 
  -4  -4   9        8.33       14.65     14.32 o 
  -3  -4   9        0.36       14.06     10.87 o 
  -2  -4   9       30.48       29.05      7.20 o 
  -1  -4   9       33.47       24.56      6.16 o 
   0  -4   9       71.19       57.38      4.69 o 
   1  -4   9        1.97        7.30      6.20 o 
   2  -4   9      121.37      139.77      7.39 o 
   3  -4   9      163.33      157.27      7.76 o 
   4  -4   9       37.36       38.50      8.82 o 
   5  -4   9       42.18       45.15     10.09 o 
   6  -4   9        2.65       -2.04     12.14 o 
   7  -4   9        0.36       -2.44     12.83 o 
  -8  -3   9        1.50        5.90     17.67 o 
  -7  -3   9        2.32       -5.72     16.52 o 
  -6  -3   9       39.31       33.30     15.75 o 
  -5  -3   9        0.19        1.92     10.18 o 
  -4  -3   9       21.64       29.38     14.87 o 
  -3  -3   9      384.12      495.87     19.58 o 
  -2  -3   9      346.79      378.68     14.54 o 
  -1  -3   9        9.11       11.65      3.58 o 
   0  -3   9       51.41       43.76      6.42 o 
   1  -3   9      641.91      663.98     10.26 o 
   2  -3   9       74.14       64.78      8.29 o 
   3  -3   9       26.20       24.86      8.35 o 
   4  -3   9        9.82        4.84      9.00 o 
   5  -3   9       36.66       30.28     11.52 o 
   6  -3   9        3.13        6.75     12.22 o 
  -9  -2   9        9.50       17.92     19.23 o 
  -8  -2   9        0.11        1.56     17.07 o 
  -7  -2   9        0.97        3.54     15.51 o 
  -6  -2   9       28.26       34.37      8.75 o 
  -5  -2   9      155.44      177.17     15.69 o 
  -4  -2   9      170.65      194.93      9.50 o 
  -3  -2   9       52.20       31.99      7.03 o 
  -2  -2   9      116.39      123.67     11.87 o 
  -1  -2   9      125.09      128.02      5.92 o 
   0  -2   9        0.11        1.08      6.89 o 
   1  -2   9      210.86      198.55      7.54 o 
   2  -2   9       49.05       46.65     11.62 o 
   3  -2   9       63.47       56.72      9.97 o 
   4  -2   9        0.08       -5.92     10.35 o 
   5  -2   9        5.06        7.52     11.32 o 
   6  -2   9        2.12        3.28     10.42 o 
  -9  -1   9        0.32        2.82     13.01 o 
  -8  -1   9       14.18       28.65     12.39 o 
  -7  -1   9       56.35       68.19      9.29 o 
  -6  -1   9       11.33       14.45     10.41 o 
  -5  -1   9        0.94        5.41      8.45 o 
  -4  -1   9        2.51        6.94      4.56 o 
  -3  -1   9      186.09      214.86     12.62 o 
  -2  -1   9      105.11      112.75     12.30 o 
  -1  -1   9        0.04        1.69      7.87 o 
   0  -1   9        0.07        1.35      5.68 o 
   1  -1   9        0.01       -0.04      7.45 o 
   2  -1   9       72.85       53.79     15.36 o 
   3  -1   9      182.47      183.86     11.61 o 
   4  -1   9       32.25       30.09     10.75 o 
   5  -1   9       10.64        2.24     13.09 o 
  -9   0   9       10.31       11.19     19.65 o 
  -8   0   9        0.01       21.51     18.45 o 
  -7   0   9        5.77       14.70     10.23 o 
  -6   0   9       35.05       32.39      8.92 o 
  -5   0   9        5.41        4.10      3.50 o 
  -4   0   9       21.02       19.60     11.49 o 
  -3   0   9       67.30       42.23     14.26 o 
  -2   0   9       26.99       37.47      9.53 o 
  -1   0   9       13.16       14.08      9.49 o 
   0   0   9        1.07        4.12      5.34 o 
   1   0   9      259.91      263.33      9.44 o 
   2   0   9       21.37       20.87     15.79 o 
   3   0   9        1.77       11.16     15.99 o 
   4   0   9        3.51        3.78     12.46 o 
   5   0   9        1.05      -10.00     20.51 o 
  -9   1   9        0.09        0.13     20.47 o 
  -8   1   9        0.25       -2.95      9.17 o 
  -7   1   9       14.49       10.30      7.34 o 
  -6   1   9        0.05       -0.43      5.08 o 
  -5   1   9       51.04       54.31     12.75 o 
  -4   1   9       41.54       28.05      9.03 o 
  -3   1   9        3.53       -0.07     12.83 o 
  -2   1   9       74.88       74.57      9.93 o 
  -1   1   9       53.18       51.52     10.84 o 
   0   1   9       48.57       45.56      6.02 o 
   1   1   9       17.68        9.18     15.57 o 
   2   1   9        2.38        2.56     11.73 o 
   3   1   9       99.05       95.01     13.80 o 
   4   1   9        0.02      -11.94     20.57 o 
  -9   2   9        0.31       -7.33     12.82 o 
  -8   2   9       10.50       18.70      8.40 o 
  -7   2   9       16.25       22.62      6.94 o 
  -6   2   9        9.77        6.78     12.51 o 
  -5   2   9        2.38        1.94      6.18 o 
  -4   2   9       31.92       35.20      7.31 o 
  -3   2   9      155.78      169.25     10.86 o 
  -2   2   9       96.94       89.70     11.50 o 
  -1   2   9        1.20        2.72      2.61 o 
   0   2   9        6.96        8.86     14.78 o 
   1   2   9       39.96       49.11     12.52 o 
   2   2   9       39.48       32.18     12.72 o 
   3   2   9       78.42       94.85     22.77 o 
  -9   3   9        1.70       -6.41     13.52 o 
  -8   3   9        0.35        1.13     13.26 o 
  -7   3   9        1.16        5.54      7.38 o 
  -6   3   9       43.17       33.13      7.23 o 
  -5   3   9       81.37       74.93      7.94 o 
  -4   3   9        0.01       -2.64      7.18 o 
  -3   3   9        1.75        8.72      9.05 o 
  -2   3   9       17.52        8.15     12.90 o 
  -1   3   9       27.21       30.84     11.05 o 
   0   3   9       11.79       20.24     11.49 o 
   1   3   9        2.08        2.00     11.82 o 
   2   3   9        0.93       -4.43     19.77 o 
  -9   4   9        0.55       -2.07     14.06 o 
  -8   4   9        5.49       -4.52     14.18 o 
  -7   4   9        8.34       -0.75      6.10 o 
  -6   4   9        3.77        2.91      5.81 o 
  -5   4   9       26.47       25.26      6.35 o 
  -4   4   9        1.68       -1.19      6.71 o 
  -3   4   9       16.01       20.87      9.87 o 
  -2   4   9       14.58       18.61     10.58 o 
  -1   4   9        3.98        8.68     11.13 o 
   0   4   9        0.12        2.47     11.39 o 
   1   4   9        0.21       13.20     19.46 o 
  -8   5   9        0.58        2.95     13.84 o 
  -7   5   9        2.25        7.35      9.85 o 
  -6   5   9       14.27        9.08      6.07 o 
  -5   5   9       16.76       13.06      6.48 o 
  -4   5   9        4.61       10.48      8.25 o 
  -3   5   9       30.65       28.76     10.46 o 
  -2   5   9        4.82       -2.02     10.62 o 
  -1   5   9        0.13        3.58     17.99 o 
   0   5   9        1.32       11.27     19.44 o 
  -8   6   9        0.09        6.79     14.42 o 
  -7   6   9        0.54        1.08      9.28 o 
  -6   6   9        1.42        8.69     10.37 o 
  -5   6   9       10.43       10.77     10.75 o 
  -4   6   9        1.35        3.04     12.55 o 
  -3   6   9       10.23       11.22     18.98 o 
  -2   6   9        1.47        4.59     19.03 o 
  -5   7   9        5.40       -4.36     12.34 o 
   1 -12  10        2.16       -2.13      9.38 o 
   2 -12  10        0.19        5.31     11.41 o 
   3 -12  10        0.40       -5.63     15.78 o 
   4 -12  10        0.06        3.42      9.59 o 
  -1 -11  10       11.03        6.41     10.49 o 
   0 -11  10       73.64       56.36      9.60 o 
   1 -11  10        2.81       -2.62     10.79 o 
   2 -11  10        1.12        5.39     10.93 o 
   3 -11  10        0.63       -2.90     10.66 o 
   4 -11  10        2.15        5.94     11.87 o 
   5 -11  10        3.31        2.56     16.23 o 
  -3 -10  10        1.42        6.97     17.52 o 
  -2 -10  10        2.71       -9.35     15.58 o 
  -1 -10  10       22.68       13.04     10.07 o 
   0 -10  10       39.86       37.72      8.93 o 
   1 -10  10       19.37       21.48      6.99 o 
   2 -10  10        0.72       -4.55     10.40 o 
   3 -10  10        8.90       10.68     16.21 o 
   4 -10  10        7.11        8.64     12.05 o 
   5 -10  10        3.23       -6.62     15.62 o 
   6 -10  10        1.71       24.85     28.39 o 
  -4  -9  10        6.26        1.85     17.48 o 
  -3  -9  10       10.29        8.71      9.67 o 
  -2  -9  10       34.76       33.21      9.34 o 
  -1  -9  10       15.30       11.56      8.04 o 
   0  -9  10       88.08       87.83      7.76 o 
   1  -9  10       43.15       36.54      7.04 o 
   2  -9  10       10.04        2.70     17.06 o 
   3  -9  10        2.34        3.59     11.89 o 
   4  -9  10        4.15       10.94     10.86 o 
   5  -9  10        0.25       -5.50     14.24 o 
   6  -9  10        1.04       -2.85     17.49 o 
  -5  -8  10        0.15       14.69     17.66 o 
  -4  -8  10        1.00       -7.91     16.83 o 
  -3  -8  10       11.79        8.61      8.32 o 
  -2  -8  10       53.84       44.60      8.50 o 
  -1  -8  10        0.00       -0.53      6.23 o 
   0  -8  10      201.32      204.48     12.47 o 
   1  -8  10        5.50        2.56      8.97 o 
   2  -8  10        6.92        5.39     11.67 o 
   3  -8  10       14.83       14.22      8.02 o 
   4  -8  10        0.14       -0.12     13.78 o 
   5  -8  10        6.98       12.59     13.45 o 
   6  -8  10       10.03       12.56     13.82 o 
  -6  -7  10        0.00        1.81     18.35 o 
  -5  -7  10        0.96        2.95     17.00 o 
  -4  -7  10       31.65       15.34     16.64 o 
  -3  -7  10       42.43       38.24      6.65 o 
  -2  -7  10       18.09       20.88      6.15 o 
  -1  -7  10       49.47       41.65      8.86 o 
   0  -7  10       64.73       66.05      8.38 o 
   1  -7  10       58.04       65.72      8.23 o 
   2  -7  10       47.77       41.75      9.32 o 
   3  -7  10       25.85       30.05     10.54 o 
   4  -7  10       19.74       23.77     12.95 o 
   5  -7  10       22.61       28.51     13.08 o 
   6  -7  10        1.26        3.51     13.38 o 
  -6  -6  10        0.10       -2.89     17.65 o 
  -5  -6  10        3.05       16.67     17.07 o 
  -4  -6  10       37.55       18.67      8.62 o 
  -3  -6  10       22.02       22.61     12.38 o 
  -2  -6  10        1.57       -0.86      8.83 o 
  -1  -6  10       13.05       11.56      8.12 o 
   0  -6  10      471.35      530.06     10.93 o 
   1  -6  10      198.26      191.24      9.20 o 
   2  -6  10        4.91        4.76      7.75 o 
   3  -6  10        2.72        1.33      9.69 o 
   4  -6  10        0.82        2.53     12.31 o 
   5  -6  10       16.55       13.52     12.33 o 
   6  -6  10        0.04        0.07     13.29 o 
  -7  -5  10        7.23       -0.74     18.90 o 
  -6  -5  10       15.89       11.25     17.13 o 
  -5  -5  10        0.94        2.62     16.05 o 
  -4  -5  10       20.23       19.38     10.91 o 
  -3  -5  10        0.60        0.63     11.05 o 
  -2  -5  10      116.32      112.89      8.94 o 
  -1  -5  10       89.78       92.19      8.32 o 
   0  -5  10      141.87      145.37      6.85 o 
   1  -5  10       67.45       71.61     10.29 o 
   2  -5  10       90.90       88.71      8.05 o 
   3  -5  10       40.66       41.93      8.55 o 
   4  -5  10       12.26       15.40     11.53 o 
   5  -5  10        4.84        1.73     12.34 o 
   6  -5  10        0.49       -6.17     12.72 o 
  -7  -4  10       23.86       16.55     17.88 o 
  -6  -4  10       14.74        3.01     16.96 o 
  -5  -4  10       26.78       26.83     11.29 o 
  -4  -4  10       62.01       56.10     16.58 o 
  -3  -4  10       40.09       41.53      8.83 o 
  -2  -4  10       34.47       37.01      7.48 o 
  -1  -4  10       44.46       42.89      7.07 o 
   0  -4  10        0.20        2.62      6.76 o 
   1  -4  10      231.97      226.99     13.86 o 
   2  -4  10      349.52      369.34     15.55 o 
   3  -4  10       20.53       21.79      8.74 o 
   4  -4  10        4.50        9.88     11.01 o 
   5  -4  10        1.94        3.19     16.77 o 
   6  -4  10        0.67        1.00     13.37 o 
  -8  -3  10        1.90        3.27     18.50 o 
  -7  -3  10        7.87        2.73     17.49 o 
  -6  -3  10        3.18       -2.63     11.87 o 
  -5  -3  10        2.54        6.20     16.17 o 
  -4  -3  10       43.50       39.32      9.17 o 
  -3  -3  10       17.16       16.95      6.79 o 
  -2  -3  10       61.83       59.38     12.56 o 
  -1  -3  10       67.13       87.67     12.78 o 
   0  -3  10      253.46      288.34      8.26 o 
   1  -3  10      131.31       96.72      8.27 o 
   2  -3  10       13.80       13.57      8.54 o 
   3  -3  10        0.22       -0.65      8.74 o 
   4  -3  10        0.74       -2.21     11.16 o 
   5  -3  10       12.39       16.56     12.15 o 
  -8  -2  10        0.08        7.50     12.74 o 
  -7  -2  10       12.45       13.43     18.21 o 
  -6  -2  10        1.40        6.14     17.16 o 
  -5  -2  10        5.04        5.20     15.66 o 
  -4  -2  10      147.72      173.06     13.26 o 
  -3  -2  10       51.71       60.96     12.49 o 
  -2  -2  10      194.69      222.76     13.98 o 
  -1  -2  10       63.46       71.16      6.14 o 
   0  -2  10       43.82       44.39     11.90 o 
   1  -2  10      203.48      223.68      9.41 o 
   2  -2  10      302.90      307.70     19.94 o 
   3  -2  10        0.36       -3.65      9.96 o 
   4  -2  10       10.21       23.29     17.61 o 
   5  -2  10        1.96       -1.05     12.09 o 
  -7  -1  10        0.93       -8.14     18.66 o 
  -6  -1  10        9.40        6.57     12.37 o 
  -5  -1  10      227.12      247.19     14.37 o 
  -4  -1  10       96.84       90.88     12.90 o 
  -3  -1  10        0.56       -3.56     12.70 o 
  -2  -1  10        6.77        8.02     12.97 o 
  -1  -1  10       23.46       15.06     10.62 o 
   0  -1  10       45.24       35.31      6.52 o 
   1  -1  10      163.99      185.86      9.74 o 
   2  -1  10      178.34      181.89     19.12 o 
   3  -1  10       17.32       23.25     10.32 o 
   4  -1  10        0.77        1.95     10.97 o 
  -9   0  10        0.01        2.96     21.49 o 
  -8   0  10        1.76       -4.12     19.73 o 
  -7   0  10        9.75       11.38     12.99 o 
  -6   0  10       14.49       10.07      4.28 o 
  -5   0  10        0.83        1.90     12.39 o 
  -4   0  10       28.79       24.03     13.11 o 
  -3   0  10        0.39        1.48      6.56 o 
  -2   0  10       58.44       56.98     10.43 o 
  -1   0  10       20.48       16.05     11.07 o 
   0   0  10       12.94        2.99      5.41 o 
   1   0  10      113.57       98.85      8.74 o 
   2   0  10        3.33       -5.45     17.64 o 
   3   0  10        2.09       -1.87     10.46 o 
   4   0  10        5.31       -1.02     10.09 o 
  -9   1  10        2.24       13.76     14.99 o 
  -8   1  10        0.00      -10.71     20.07 o 
  -7   1  10        1.63       -3.51     18.75 o 
  -6   1  10        0.69       -6.54     17.77 o 
  -5   1  10        9.73        7.78     13.35 o 
  -4   1  10       32.07       26.67      8.17 o 
  -3   1  10       27.04       36.97     10.38 o 
  -2   1  10       42.37       54.51     10.47 o 
  -1   1  10       13.52       10.10     15.03 o 
   0   1  10        0.11        4.72      5.55 o 
   1   1  10       39.23       71.81      8.15 o 
   2   1  10      281.41      351.96     17.45 o 
   3   1  10       22.46       23.58     13.43 o 
  -9   2  10        2.57       10.02     15.09 o 
  -8   2  10        2.44       -5.05     20.85 o 
  -7   2  10        0.52       -4.14     18.38 o 
  -6   2  10        6.50       10.03     13.81 o 
  -5   2  10       59.89       56.47      6.14 o 
  -4   2  10       60.67       48.60      7.12 o 
  -3   2  10        0.81       -4.95     10.87 o 
  -2   2  10       33.31       38.14     15.01 o 
  -1   2  10       11.63       16.35     15.56 o 
   0   2  10       13.56       12.25     16.99 o 
   1   2  10       11.63        6.47     12.42 o 
   2   2  10       22.82       11.39     13.42 o 
  -8   3  10        0.35        5.63     13.71 o 
  -6   3  10        0.86        3.49     17.78 o 
  -5   3  10        7.39        3.67      6.75 o 
  -4   3  10       59.63       66.35      8.24 o 
  -3   3  10       15.07       10.17     13.71 o 
  -2   3  10       23.31       28.82     11.31 o 
  -1   3  10        0.03       -2.40     11.75 o 
   0   3  10        1.93       -6.08     11.46 o 
   1   3  10       55.08       46.77     16.17 o 
  -8   4  10        0.00       -2.17     15.02 o 
  -7   4  10       13.75       37.01     14.70 o 
  -6   4  10        0.03       -2.45      7.82 o 
  -5   4  10       28.47       26.91      6.81 o 
  -4   4  10       12.32       10.83      8.19 o 
  -3   4  10        3.20        3.94     11.14 o 
  -2   4  10        0.38       -6.49     18.21 o 
  -1   4  10        0.05        3.98     11.92 o 
  -7   5  10        1.81       -7.42     18.49 o 
  -6   5  10        0.16        1.41     10.87 o 
  -5   5  10        3.76        8.83      9.86 o 
  -4   5  10        4.33        2.33      9.14 o 
  -3   5  10        0.90       -2.87     11.20 o 
  -2   5  10       15.05       19.38     11.84 o 
   0 -11  11        0.44       -1.95     11.07 o 
   1 -11  11        3.53        4.94     11.16 o 
   2 -11  11        4.84        6.55     11.41 o 
   3 -11  11        0.21        2.05     13.01 o 
   4 -11  11        3.10        4.94     12.70 o 
  -2 -10  11        0.01       11.81     17.10 o 
  -1 -10  11        1.43        3.20      8.45 o 
   0 -10  11        1.87        4.56     10.24 o 
   1 -10  11        1.23       -5.22     10.62 o 
   2 -10  11        2.01        0.35     18.32 o 
   3 -10  11        1.23       -2.55     13.00 o 
   4 -10  11       11.53        6.97     12.43 o 
   5 -10  11        0.02       -9.91     17.98 o 
  -3  -9  11        5.62        8.78     17.27 o 
  -2  -9  11        2.27        9.51     12.14 o 
  -1  -9  11        1.12       -0.29      7.34 o 
   0  -9  11        5.19       12.66      9.74 o 
   1  -9  11        1.33       -6.62      9.69 o 
   2  -9  11        4.01       -2.06     18.25 o 
   3  -9  11        0.57        0.72     12.99 o 
   4  -9  11        0.96       -0.49     11.45 o 
   5  -9  11        2.31        0.30     15.05 o 
  -4  -8  11        3.88       -1.07     17.47 o 
  -3  -8  11       18.74        8.88     16.70 o 
  -2  -8  11       21.71       21.94     11.04 o 
  -1  -8  11       13.17       15.55     10.51 o 
   0  -8  11       27.33       17.45     10.08 o 
   1  -8  11        1.59        9.09     10.38 o 
   2  -8  11       31.83       30.16     12.88 o 
   3  -8  11        0.30        5.99     11.44 o 
   4  -8  11        6.37       13.29     14.68 o 
   5  -8  11        0.00        6.00     14.16 o 
  -5  -7  11       48.45       52.15     19.69 o 
  -4  -7  11        2.03        1.63     17.04 o 
  -3  -7  11        3.62        4.10      9.53 o 
  -2  -7  11        2.78        1.82     14.14 o 
  -1  -7  11       27.77       32.36      8.62 o 
   0  -7  11        0.47        3.31      8.40 o 
   1  -7  11        2.39        7.03     14.78 o 
   2  -7  11        0.45        0.14     10.85 o 
   3  -7  11        1.83       -3.00     10.74 o 
   4  -7  11        2.37        6.57     13.59 o 
   5  -7  11        1.27       -0.57     13.72 o 
  -6  -6  11        1.00       -1.19     18.63 o 
  -5  -6  11        1.02       -3.62     17.69 o 
  -4  -6  11        1.52        0.69     11.59 o 
  -3  -6  11       71.30       63.69     10.36 o 
  -2  -6  11       13.86        9.08      8.86 o 
  -1  -6  11        2.76        2.04      8.04 o 
   0  -6  11        1.56       -5.43      8.04 o 
   1  -6  11        4.78        7.66     11.85 o 
   2  -6  11       26.28       35.52      8.37 o 
   3  -6  11        1.04       -2.05     12.79 o 
   4  -6  11       11.46       10.38     17.05 o 
   5  -6  11        0.85       -1.45     12.91 o 
  -6  -5  11        0.37       20.72     18.13 o 
  -5  -5  11       11.34       18.03     12.43 o 
  -4  -5  11        8.62        4.53     12.48 o 
  -3  -5  11       39.41       34.52      9.22 o 
  -2  -5  11       18.43       19.63      7.99 o 
  -1  -5  11        3.36        2.07      7.46 o 
   0  -5  11       21.39       14.89      7.67 o 
   1  -5  11       95.43       87.89     13.40 o 
   2  -5  11       29.19       42.91      8.10 o 
   3  -5  11        0.15        4.30     16.50 o 
   4  -5  11        0.40        3.44     11.94 o 
   5  -5  11        5.47        2.54     13.17 o 
  -7  -4  11        1.73        2.25     18.54 o 
  -6  -4  11        2.51        3.80     12.50 o 
  -5  -4  11       72.51       72.83     13.21 o 
  -4  -4  11       11.12       14.30      9.45 o 
  -3  -4  11       39.39       37.25      8.02 o 
  -2  -4  11       17.91       23.43      6.78 o 
  -1  -4  11       57.40       58.46     12.91 o 
   0  -4  11       24.28       37.41      6.72 o 
   1  -4  11       11.91       -2.58     12.05 o 
   2  -4  11       12.01       15.68     11.49 o 
   3  -4  11        0.32       -1.40     16.39 o 
   4  -4  11        3.82        1.39     11.78 o 
   5  -4  11        1.02       20.67     18.85 o 
  -6  -3  11       18.53       20.88     13.16 o 
  -5  -3  11       17.15       38.58     12.97 o 
  -4  -3  11       20.21       24.31      7.13 o 
  -3  -3  11      247.83      271.51     15.12 o 
  -2  -3  11        7.37        0.65     17.07 o 
  -1  -3  11       13.31        7.17      5.13 o 
   0  -3  11       82.79      106.06     13.83 o 
   1  -3  11        1.74       10.00      7.20 o 
   2  -3  11        0.89       -6.05     16.41 o 
   3  -3  11        2.30       -4.72     10.93 o 
   4  -3  11        5.02        5.29     12.00 o 
  -8  -2  11        0.64       14.05     21.30 o 
  -7  -2  11        4.33       -1.05     13.75 o 
  -6  -2  11       11.44       10.15     18.46 o 
  -5  -2  11       12.20       12.71     12.86 o 
  -4  -2  11       19.95       23.60     12.88 o 
  -3  -2  11       16.09       12.62     13.28 o 
  -2  -2  11        0.42       10.14     13.17 o 
  -1  -2  11       18.07       22.66      6.05 o 
   0  -2  11        7.03        2.58     16.00 o 
   1  -2  11       34.75       44.41      9.85 o 
   2  -2  11        8.61       18.90     16.09 o 
   3  -2  11        6.79        5.56     14.56 o 
   4  -2  11        6.19       20.18     12.00 o 
  -8  -1  11       13.25       23.87     14.38 o 
  -7  -1  11        2.30        7.46     13.71 o 
  -6  -1  11        0.92       -3.02     13.40 o 
  -5  -1  11        0.38        8.15     12.84 o 
  -4  -1  11        8.98        5.45     13.61 o 
  -3  -1  11      136.82      137.46     14.88 o 
  -2  -1  11        1.93        4.15     14.17 o 
  -1  -1  11       13.55       15.95     11.64 o 
   0  -1  11        2.07        0.13     11.85 o 
   1  -1  11        0.03        0.32      8.43 o 
   2  -1  11       31.40       24.18     17.34 o 
   3  -1  11        7.29       10.00     17.82 o 
  -8   0  11        0.13       14.92     14.69 o 
  -7   0  11        0.10       -8.19     19.55 o 
  -6   0  11        0.81        3.06     13.43 o 
  -5   0  11       12.07       17.54     14.00 o 
  -4   0  11       45.19       64.45     14.67 o 
  -3   0  11      161.32      116.52     20.07 o 
  -2   0  11        0.75        0.77     10.75 o 
  -1   0  11       24.16       28.10     12.00 o 
   0   0  11       38.39       36.48     16.62 o 
   1   0  11       18.29       26.19     17.49 o 
   2   0  11        7.49       23.41     18.12 o 
  -8   1  11        1.40       18.55     14.99 o 
  -7   1  11        7.13       21.96     13.67 o 
  -6   1  11        2.35      -10.21     14.61 o 
  -5   1  11        2.81       -7.47     14.18 o 
  -4   1  11       20.50       15.05     10.91 o 
  -3   1  11        0.09       -0.20     11.02 o 
  -2   1  11        0.48        1.44     11.87 o 
  -1   1  11       30.46       48.78     16.93 o 
   2   1  11        2.86       14.13     13.74 o 
  -8   2  11        3.42       14.57     15.45 o 
  -7   2  11        0.13       -2.36     23.27 o 
  -6   2  11        1.05       -2.98     13.86 o 
  -5   2  11       26.01       40.21     11.25 o 
  -4   2  11       10.93       -2.07     13.44 o 
  -3   2  11       58.57       60.14     11.39 o 
  -2   2  11        1.48       -0.37     15.44 o 
   0   2  11        3.94        8.02     12.48 o 
   1   2  11        0.01        5.88     17.11 o 
  -6   3  11        1.45        1.77     10.52 o 
  -5   3  11        4.46        1.58     10.33 o 
  -4   3  11        3.23       -1.99     10.33 o 
  -3   3  11       45.06       52.27     15.85 o 
  -2   3  11       11.74       23.07     14.26 o 
  -1   3  11       20.44       12.01     12.63 o 
  -6   4  11        0.26        4.23     11.52 o 
  -5   4  11        5.63        1.26     10.25 o 
  -4   4  11        0.16        0.62     11.37 o 
  -3   4  11        7.81        6.59     12.51 o 
  -2   4  11        1.86        3.49     12.64 o 
  -1 -10  12        3.71        1.72     20.00 o 
   0 -10  12        0.00        2.68     20.19 o 
   2 -10  12        0.06       -7.14     19.35 o 
  -2  -9  12        3.16       -2.26     11.98 o 
  -1  -9  12        4.56       17.90     11.09 o 
   0  -9  12        0.28        0.67     20.00 o 
   1  -9  12        2.25       -0.88     18.93 o 
   2  -9  12        3.44       11.34     13.80 o 
   3  -9  12        1.32        2.52     13.53 o 
   4  -9  12        2.66       11.64     16.20 o 
  -4  -8  12        4.01       -3.95     12.93 o 
  -3  -8  12        0.03       -5.67     12.80 o 
  -2  -8  12        4.02        0.58     11.82 o 
  -1  -8  12        0.96        1.69     11.13 o 
   0  -8  12        2.23        1.01     11.22 o 
   1  -8  12        0.78        5.84     11.86 o 
   2  -8  12        0.21       -0.58     13.35 o 
   3  -8  12        0.02       -3.27     18.35 o 
   4  -8  12        0.11       -4.27     18.70 o 
  -4  -7  12        5.06       11.35     18.63 o 
  -3  -7  12       12.94       28.60     13.01 o 
  -2  -7  12        2.66        6.56     11.96 o 
  -1  -7  12        6.66       12.46     11.57 o 
   0  -7  12        5.00        1.35     11.79 o 
   1  -7  12        5.75        7.07     18.42 o 
   2  -7  12        0.31       -2.88     12.92 o 
   3  -7  12        4.92        3.14     11.52 o 
   4  -7  12        6.76       10.33     14.52 o 
  -5  -6  12        5.93       13.87     19.95 o 
  -4  -6  12       23.63       28.30     16.20 o 
  -3  -6  12        0.29        3.31     12.78 o 
  -2  -6  12        0.49        4.40     12.06 o 
  -1  -6  12        1.15       -0.08     12.19 o 
   0  -6  12       19.92       19.02     12.89 o 
   1  -6  12        0.06        7.12     12.81 o 
   2  -6  12        2.23        4.74     12.77 o 
   4  -6  12        0.00       -3.32     13.55 o 
  -5  -5  12        7.28       -2.24     13.85 o 
  -4  -5  12        2.12        4.57     13.28 o 
  -3  -5  12        3.48       -5.88     18.70 o 
  -2  -5  12        5.18        8.54     12.97 o 
  -1  -5  12       10.69       24.21     12.92 o 
   0  -5  12        2.53       -1.95     10.77 o 
   1  -5  12        2.95        2.46     12.91 o 
   2  -5  12        3.91        6.81     13.60 o 
   3  -5  12       14.11       35.48     13.07 o 
   4  -5  12        1.67       -1.73     13.23 o 
  -6  -4  12        1.40        2.46     14.04 o 
  -5  -4  12        8.63        0.87     13.48 o 
  -4  -4  12       23.10       27.40     13.82 o 
  -3  -4  12       12.20       21.25     13.30 o 
  -2  -4  12        7.35       15.77     13.31 o 
  -1  -4  12        0.36       -6.43     13.78 o 
   0  -4  12       24.12       31.74     11.19 o 
   1  -4  12       15.52       22.41     12.46 o 
   2  -4  12       18.52       30.24     12.65 o 
   3  -4  12        0.36        5.26     12.21 o 
   4  -4  12        2.34       11.29     18.77 o 
  -6  -3  12        1.12       11.51     14.01 o 
  -5  -3  12        5.17        7.04     13.90 o 
  -4  -3  12       65.26       60.37     14.37 o 
  -3  -3  12       20.99       19.08     13.90 o 
  -2  -3  12       27.56       24.54     14.28 o 
  -1  -3  12       10.02        3.57     11.17 o 
   0  -3  12       16.98       12.99     12.80 o 
   1  -3  12        0.28       -7.08     12.58 o 
   2  -3  12       17.09       21.95     16.78 o 
   3  -3  12        0.31        0.68     17.83 o 
  -7  -2  12        1.46        6.20     14.79 o 
  -6  -2  12        0.41        0.75     13.97 o 
  -5  -2  12        7.48        6.30     13.54 o 
  -4  -2  12       15.17       22.49     15.11 o 
  -3  -2  12        7.96        3.47     14.32 o 
  -2  -2  12        5.01       15.88     11.29 o 
  -1  -2  12        0.01        8.77     11.22 o 
   0  -2  12       19.48        8.57     12.41 o 
   1  -2  12        2.35        6.40     17.06 o 
   2  -2  12        1.67       -4.42     17.51 o 
  -7  -1  12        9.94        4.28     15.08 o 
  -6  -1  12        3.60        1.91     14.36 o 
  -5  -1  12       18.95        3.76     14.61 o 
  -4  -1  12        5.98        3.62     14.32 o 
  -3  -1  12        8.19       -2.84     14.66 o 
  -2  -1  12        0.80       -5.34     11.39 o 
  -1  -1  12        0.53       -4.95     12.49 o 
   0  -1  12       16.61       24.92     17.03 o 
   1  -1  12        0.68       15.27     16.83 o 
   2  -1  12       12.14       17.27     18.85 o 
  -7   0  12       18.98       23.81     15.44 o 
  -6   0  12        0.00       -5.65     21.49 o 
  -5   0  12        0.34        8.97     14.58 o 
  -4   0  12       23.08        2.06     14.94 o 
  -3   0  12       11.95       10.70     11.62 o 
  -2   0  12       34.96       38.82     12.85 o 
  -1   0  12        8.92        7.47     16.12 o 
  -7   1  12        0.30       -5.53     16.22 o 
  -6   1  12        2.80        4.84     15.44 o 
  -5   1  12        4.52       20.53     15.53 o 
  -4   1  12        8.20        2.55     11.40 o 
  -3   1  12        8.79        4.50     11.22 o 
  -2   1  12        5.30        2.18     11.78 o 
  -1   1  12        4.34        2.91     15.21 o 
   0   1  12       17.79       18.40     18.03 o 
  -6   2  12        0.62        8.35     15.76 o 
  -5   2  12        4.63        1.78     14.52 o 
  -4   2  12        2.20        5.60     11.33 o 
  -3   2  12       46.72       50.16     13.33 o 
  -1   2  12        0.90        3.55     18.42 o 
  -4   3  12        0.72        1.12     12.60 o 
  -1  -9  13        2.14       -4.80     21.12 o 
   0  -9  13        0.12      -10.24     20.66 o 
   1  -9  13       11.63        6.48     20.31 o 
   2  -9  13        0.37        2.14     14.40 o 
  -2  -8  13        3.81        6.70     12.74 o 
  -1  -8  13        3.22        2.64     12.53 o 
   0  -8  13        1.22       -2.21     19.78 o 
   1  -8  13        1.25        1.37     19.92 o 
   2  -8  13        4.80       -6.92     14.25 o 
   3  -8  13        0.00        0.34     13.74 o 
  -3  -7  13        1.11        4.38     13.79 o 
  -2  -7  13        0.16       -3.57     12.99 o 
  -1  -7  13        1.07        6.27     12.95 o 
   0  -7  13        1.81       -6.90     13.49 o 
   1  -7  13        8.64        0.29     14.07 o 
   2  -7  13        0.70        1.38     13.62 o 
   3  -7  13        0.54       -2.87     15.73 o 
  -4  -6  13        0.42       -1.00     14.46 o 
  -3  -6  13        0.74       -3.86     13.81 o 
  -2  -6  13       26.03       41.50     13.96 o 
  -1  -6  13        1.48        6.06     18.18 o 
   0  -6  13        0.02       -4.57     19.52 o 
   1  -6  13        3.83       -1.96     13.67 o 
   2  -6  13       11.84        2.98     13.46 o 
   3  -6  13        1.25        5.97     19.17 o 
  -5  -5  13        0.12        4.84     14.78 o 
  -4  -5  13        4.74        0.68     14.41 o 
  -3  -5  13        1.95       10.36     14.15 o 
  -2  -5  13        6.95        8.45     14.16 o 
  -1  -5  13        0.37        0.51     14.13 o 
   0  -5  13        5.36        4.81     13.73 o 
   1  -5  13        2.27       -8.47     13.57 o 
   2  -5  13        0.05       -5.23     18.52 o 
  -5  -4  13        0.43        6.81     14.72 o 
  -4  -4  13        0.02        5.00     14.51 o 
  -3  -4  13        3.63       14.72     14.75 o 
  -2  -4  13       13.09       22.98     14.58 o 
  -1  -4  13        1.29        4.68     11.61 o 
   0  -4  13        0.83        6.25     13.56 o 
   1  -4  13        0.07       -5.12     13.27 o 
   2  -4  13        6.45        4.19     18.81 o 
  -5  -3  13       12.13        8.46     15.05 o 
  -4  -3  13        4.90       11.64     14.99 o 
  -3  -3  13        6.65       14.87     15.13 o 
  -2  -3  13       22.41       31.42     15.58 o 
  -1  -3  13        1.57        4.88     13.46 o 
   0  -3  13        4.33       13.65     13.34 o 
   1  -3  13        0.04        0.96     18.26 o 
   2  -3  13       14.33       11.71     18.98 o 
  -6  -2  13        8.42        2.98     15.40 o 
  -5  -2  13        1.45        2.54     15.39 o 
  -4  -2  13        0.20       14.90     15.26 o 
  -3  -2  13        0.30       11.34     24.47 o 
  -2  -2  13        0.08        2.40     20.05 o 
  -1  -2  13        3.47        4.71     13.19 o 
   0  -2  13        2.84       17.49     13.20 o 
   1  -2  13        2.44        9.96     17.98 o 
  -5  -1  13        4.97        8.23     15.62 o 
  -4  -1  13        1.80        3.87     15.63 o 
  -3  -1  13        7.95        4.54     11.88 o 
  -2  -1  13        6.15        1.65     11.51 o 
  -1  -1  13        0.72        1.72     13.00 o 
   0  -1  13        0.04       -5.51     18.24 o 
  -5   0  13        8.89       16.31     16.20 o 
  -4   0  13        4.02       -4.89     13.21 o 
  -3   0  13        0.87        1.52     11.62 o 
  -2   0  13        3.17        4.69     13.02 o 
  -1   0  13        5.33       12.54     18.04 o 
  -4   1  13        2.27       13.41     12.48 o 
  -1  -7  14        0.00        1.57     14.39 o 
  -2  -6  14        0.48       -1.90     14.84 o 
  -1  -6  14        0.09       -2.10     15.23 o 
   0  -6  14       10.50       37.04     14.91 o 
  -3  -5  14        1.09        5.79     15.52 o 
  -2  -5  14        1.90       14.42     15.47 o 
  -1  -5  14        1.95        3.23     12.46 o 
   0  -5  14        3.65        4.35     14.65 o 
  -3  -4  14        2.21       11.49     16.24 o 
  -2  -4  14        1.57       23.70     16.41 o 
  -1  -4  14        1.03        6.99     12.67 o 
   0  -4  14        4.29        4.44     14.55 o 
  -3  -3  14        0.99       -5.13     16.86 o 
  -2  -3  14        1.33       -1.62     21.40 o 
  -1  -3  14        0.95       -2.78     21.72 o 
                                                 
